# Supplementary material for: GmWRKY49, a Salt-Responsive Nuclear Protein, Improved Root Length and Governed Better Salinity Tolerance in Transgenic Arabidopsis
Source: Front Plant Sci. 2018 Jun 26;9:809. doi: 10.3389/fpls.2018.00809 (PMC6028721; doi:10.3389/fpls.2018.00809)
Supplement: TABLE S1 — Genome wide transcript abundance data for full length GmWRKY genes from Soybean. [file Table_1.XLSX]

## Sheet: Sheet1
	sequence		GID	genesite	NAME	young leaf	flower	one cm pod	pod shell 10DAF	pod shell 14DAF	seed 10DAF	seed 14DAF	seed 21DAF	seed 25DAF	seed 28DAF	seed 35DAF	seed 42DAF	root	nodule
			AID			ARRY0X	ARRY1X	ARRY2X	ARRY3X	ARRY4X	ARRY5X	ARRY6X	ARRY7X	ARRY8X	ARRY9X	ARRY10X	ARRY11X	ARRY12X	ARRY13X
	MLEFYGILHHDKPDDATNAKGVFSHIEENEESELVSLSLGISISKGKPSKNEKMINNGIEKREDEDVHKRLVLGLDINLDPVDQDELAANNSTPESSFGEGGKEDEPTEMWPPSKVSKTMKSEDKSEASPHYQPKKTRVSIRARCDTQTMNDGCQWRKYGQKMAKGNPCPRAYYRCTASPSCPVRKQVQRCAEDMSILITTYEGTHNHPLPMSATAMACTTSAAASMLQSPSLSSQHGLVDSAISSIINSSAANYYNPNNALNFSTHQVSRPNQFYFSNSSISTLNSHPTITLDLTAPPTSSNSSFTHMPKYSSTNLNFSSGFSPLHSSMPQSPWSSYNYFNSGTLSQNRKHGGNYLLNTGNQNQPHSLGNLHQPIYMRSNTISQHSLPDPIVAATKAI…		Glyma01g05050.1	Glyma01g05050.1	GmWRKY125	0	0	0	0	0	0	0	0	0	0	0	0	0	0
	MAGGGGGDRPPWKEAAPPRPTITLPPRSGSMETLFNGGFSPGPMTLLSGFLGDGDDGKSFSQLLAGAMASPVAGAVADGVMDSPSLFSPSQVSFGMTHQQALTQVSAQASQANSNMHIQAEHSLTQASAATFNTTQQLIPPLNADSWATMTESADHSHSEQRLQSSLLNVDKPADDGYNWRKYGQKQVKGSEFPRSYYKCTHPNCSVKKKVERSLEGHVTAIIYKGEHNHQRPHPNKRSKDTMTSNANSNIQGSVDSTYQGTTTNSMSKMDPESSQATADHLSGTSESEEVGDHETEVDEKNVEPDPKRRKAEVSQSDPASSHRTVTEPRIIVQTTSEVDLLDDGYRWRKYGQKVVKGNPYPRSYYKCTTQGCNVRKHVERASTDPKAVITTYEGKHNH…		Glyma01g06550.1	Glyma01g06550.1	GmWRKY9	1	3	1	1	0	0	0	0	0	0	1	0	15	1
	MEDKDRAASSDPTADAEFAGDTSWTLAADDSDGAYLFPGDRERSILREFVWNLEPDQPNRIGTDDGLWKPVQSSLTDSIEPVAAAPSRSNNQSISSSSSEDPPEKSTVSDDKPPEIPSKGKNKGQKRIRQPRFAFMTKSEVDHLEDGYRWRKYGQKAVKNSPFPRSYYRCTNSKCTVKKRVERSSEDPTIVITTYEGQHCHHTVGFPRGGIISHEAAFASQLAPTMSQFYYPIQLPRDNNNNNNSFSSISQPCQAYDDAEGGLSAMMPLPADVSSQSQPSTDEGLLGDIVPPGMRIR		Glyma01g06870.1	Glyma01g06870.1	GmWRKY28	1	2	3	3	5	0	1	0	0	0	0	0	1	22
	MEDKDRAASSDPTADAEFAGDTSWTLAADDSDGAYLFPGDRERSILREFVWNLEPDQPNRIGTDDGLWKPVQSSLTDSIEPVAAAPSRSNNQSISSSSSEDPPEKSTVSDDKPPEIPSKGKNKGQKRIRQPRFAFMTKSEVDHLEDGYRWRKYGQKAVKNSPFPRSYYRCTNSKCTVKKRVERSSEDPTIVITTYEGQHCHHTVGFPRGGIISHEAAFASQLAPTMSQFYYPIQLPRDNNNNNNSFSSISQPCQAYDDAEGGLSAMMPLPADVSSQSQPSTDEGLLGDIVPPGMRIR		Glyma01g06870.2	Glyma01g06870.2		1	2	3	3	5	0	1	0	0	0	0	0	1	22
	MEDKDRAASSDPTADAEFAGDTSWTLAADDSDGAYLFPGDRERSILREFVWNLEPDQPNRIGTDDGLWKPVQSSLTDSIEPVAAAPSRSNNQSISSSSSEDPPEKSTVSDDKPPEIPSKGKNKGQKRIRQPRFAFMTKSEVDHLEDGYRWRKYGQKAVKNSPFPRSYYRCTNSKCTVKKRVERSSEDPTIVITTYEGQHCHHTVGFPRGGIISHEAAFASQLAPTMSQFYYPIQLPRDNNNNNNSFSSISQPCQAYDDAEGGLSAMMPLPADVSSQSQPSTDEGLLGDIVPPGMRIR		Glyma01g06870.3	Glyma01g06870.3		1	2	3	3	5	0	1	0	0	0	0	0	1	22
	MKEKEYHKIKIEKKGSKGKNKGQKRIRQPRFAFMTKSEVDHLEDGYRWRKYGQKAVKNSPFPRSYYRCTNSKCTVKKRVERSSEDPTIVITTYEGQHCHHTVGFPRGGIISHEAAFASQLAPTMSQFYYPIQLPRDNNNNNNSFSSISQPCQAYDDAEGGLSAMMPLPADVSSQSQPSTDEGLLGDIVPPGMRIR		Glyma01g06870.4	Glyma01g06870.4		1	2	3	3	5	0	1	0	0	0	0	0	1	22
	MSFNMRNSSTMGQHGNKEEERNYSDHSFQTKANHVPLFQSSTSIFQVHMGVRRFLVQSASLDLDQFVLLPPAICLMLCLIKTQEPQKKQDTMIFNEAAKQTDFSSERTETKSEYPSTQGFSTALASIKHEIQSNSAPGSSIREQRRSEDGYNWRKYGEKQVKGSENPRSYYKCTHPSCPTKKKVERSLEGHITEIVYKGSHNHPKPHGRKNGSQSIHQTSSPCTNSGISDQSVGDEDLEQTSQTSYSGGGDDDLGNEAKRWKGENENDGYSYSSAGSRTVKEPKVVVQTTSEIDILDDGYRWRKYGQKVVKGNPNPRSYYKCVAPGCPVRKHVERASHDMKAVITTYEGKHIHDVPLGRGNSSYSMNRNSLNNTSNNTNTSNVTAPAPIRPSALTNYSN…		Glyma01g31920.1	Glyma01g31920.1	GmWRKY5	#	#	#	#	#	#	#	#	#	#	#	#	#	#
	MAVEFMMGYRNDTFAEDNAVREAASGLESVEKLIKLLSHTQQQYQTTSKSSMENIDTDYTAVADVAVSKFKKVISLLGRTRTGHARFRRAPVPVPVPVASPPPSEPRVYRATPLQQIPPPTLHTHSVTDHSLIPKIERKDSSKTINFSYSNSFVSSLTAGDTDTKQPCSSSPSPATAFQITNLSQVSSAGKPPLSSSSLKRKCSSENLGSAKCGSSSSRCHCSKKSRKMRQKRVVRVPAISLKMADIPPDDYSWRKYGQKPIKGSPHPRGYYKCSSVRGCPARKHVERALDDPSMLVVTYEGEHNHTLSAAEATNLILESS		Glyma01g39600.1	Glyma01g39600.1	GmWRKY83	21	28	16	15	9	2	5	6	6	4	4	4	25	16
	MAVEFMMGYRNDTFAEDNAVREAASGLESVEKLIKLLSHTQQQYQTTSKSSMENIDTDYTAVADVAVSKFKKVISLLGRTRTGHARFRRAPVPVPVPVASPPPSEPRVYRATPLQQIPPPTLHTHSVTDHSLIPKIERKDSSKTINFSYSNSFVSSLTAGDTDTKQPCSSSPSPATAFQITNLSQVSSAGKPPLSSSSLKRKCSSENLGSAKCGSSSSRCHCSKKRKMRQKRVVRVPAISLKMADIPPDDYSWRKYGQKPIKGSPHPRGYYKCSSVRGCPARKHVERALDDPSMLVVTYEGEHNHTLSAAEATNLILESS		Glyma01g39600.2	Glyma01g39600.2		21	28	16	15	9	2	5	6	6	4	4	4	25	16
	MDNPHLIFSQHFCPEEQDDLLCNFQEFSETTTVVDELEELYKPSYPRHVHDNPLPVVANSPPILDEKVKELKPSDKTASRCKKSKKRQKNKRVVTAADGVSDPWAWRKYGQKPIKGSPYPRSYYRCSSSKGCLARKHVERSHLDPGVFIVTYTAEHSDPHPTCKNSQQRKNSSTIPLPTTRTRDDQHTLIPVVAEAIEDEHEEIKELKKEEDFELKGLALDDRGFVNSIHRWFVSTHAI		Glyma01g43130.1	Glyma01g43130.1	GmWRKY161	0	0	0	0	0	0	0	0	0	0	0	0	0	0
	MESDRNWEQNALISELIQGLEVARKLKEDLSSASSVDARDSHSLLQRILSSYDKALLFLRWNESVSMQQPTKTSSPQSPLSIDKTPLREDAEEDHQELKHNSKKRKMMPKWTEHIRVKIENGVEGPLEDGYSWRKYGQKDILSAKYPRSYYRCTFRKTKGCFATKQVQRSEEDHTIFDITYRGSHTCKRNDAVLPPKSPDYTQDGSLTVKTDNITAPSASFGCMAQDNYHDLFPSLVLENDPFFSTLSQTSSLSANTPESNYFVSPTFLEHEFDGVCNKPCPDSELARLVSADTSITSSPIFDFNFSLDAVGIDYPNFPFNI		Glyma01g43420.1	Glyma01g43420.1	GmWRKY12	1	1	0	0	2	0	0	0	1	0	1	0	1	3
	VLIFQFPQTIHSWGSSKSPTFEKSKPSELPFKKTRVSVRAKSEAPLISDGCQWRKYGQKIAKGNPCPRAYYRCTMAVGCPVRKQVQRCMEDKTVLITTYEGNHNHPLPPSATVMANSTSAAAAMLLSSSCSISNTEALSNTVGVFSSMPYIPMATLSTSAPFPTITLDMTTNPMQLHRETSSALTSLLPLHATSIPQLLGHPVIFPHKMPHPLGQQQQPLFLNETMSAAIASNPNFTIALAAAISSIIGAPRGTDGNNNNSSNGGSHSPTR		Glyma02g01030.1	Glyma02g01030.1	GmWRKY84	#	#	#	#	#	#	#	#	#	#	#	#	#	#
	MEKKEMAVKTEDAIGSSSFPCYNSNLYPFSNAFDFSEVDKSSLGFMELLGVQDYSPLPELPQLSTVSVQPHHSTVKVPSDNGKECSEVLNHQPATPNSSSISSASSDAVNDEQNKTLLDQAEEDDDEEEGQQKTKKQLKPKKTNQKRQREPRFAFMTKSEVDHLEDGYRWRKYGQKAVKNSPFPRSYYRCTSVSCNVKKRVERSFTDPSVVVTTYEGQHTHPSPVMPRSGVSAGYANNFGSVLPPGNYLSQYQHYHHQQQQQHLVNTLSSLGFPYNDSSSPKNAVFTQERRLCSNHGTNAFLRDHGLLQDVVPSHMLKEE		Glyma02g01420.1	Glyma02g01420.1	GmWRKY69	0	6	4	3	2	1	1	1	0	0	0	0	11	5
	MGEAREENKMLEFFEILQQDKPEDATNAKGVFSHDEENEESELVSLSLGISISKGKPTKDEKILKNKNGIEKTEDEDVHNKRLVLGLDINLDPVDQDELTANNSTTESSFVGERGKEEEPTEMWPPSKVLKTMKSVDKSEVSQHDQPKKTRVSIRARCDTQTMNDGCHWRKYGQKMAKGNPCPRAYYRCTASPSCPVRKQVQRCAEDMSILITTYEGTHNHPLPMSATAMACTTSAAASMLQSPSLSSQHGLVDSAISSIINSSAPYYNPNNALNFSTHQVSRPQQFYFPNSSISTLNSHPTITLDLTTPPTSSSNSSFTCMPKYSSTNLNFSSGFSPLHSSMPQSPWNSYSGYFNSGTLSQNRHHGGNYMLNTGNQNQPHSLGHLHQPIYMSNNSTIS…		Glyma02g02430.1	Glyma02g02430.1	GmWRKY124	0	0	0	0	0	0	0	0	0	0	0	0	1	0
	MAGGGGGDRPPWKEAEPPRPTITLPPRSGSMESLFNGGFSPGPMTLLSSFWGDGDDGKSFSQLLAGAMSSPVAGAVAPGVMDSPGLFSSSQVSFGMTHQQALAQVSAQASQANSNMHIQAEHSLTQAPAAASNTTQQLMPPLTSDSWAAMTESIDHSHSEQRLQSSLLNVDKPADDGYNWRKYGQKQVKGSEFPRSYYKCTNPNCPVKKKVERSLEGHVTAIIYKGEHNHQCPHPNKCSKDTMTSNENSNMQGNVDSTYQGTSTNSMSKMDPESSQATADRLSGTSDSEEVADHETEVDEKNVEPEPKRRKAEVSQSDPPSSHRTVTEPRIIVQTTSEVDLLDDGYRWRKYGQKVVKGNPYPRSYYKCTTQGCNVRKHVERASTDPKAVITTYEGKHNH…		Glyma02g12490.1	Glyma02g12490.1	GmWRKY79	5	8	6	3	3	1	2	2	1	0	1	0	8	3
	MEDKDRAASDPAEFAGDTSWTLATDDSDGAYLFPGDRERSILREFGWNLEPDQPNRIGTDDGSWRPVQSSLTGSIEPAAAMSSRSNNQSVSSSSSEDPPEKSTVSDEKPPEIPSKGKKKGQKRIRQPRFAFMTKTEVDHLEDGYRWRKYGQKAVKNSPFPRSYYRCTNSKCTVKKRVERSSEDPTIVITTYEGQHCHHTVGFPRGGIISHEAAFAGQLAPTMSQFYYPIQLPSRENDDNNNNTLSTISQPCQAQDETGEGSSVMMPADGSSPSQPPTDEGLLGDIVPPGMRIR		Glyma02g12830.1	Glyma02g12830.1	GmWRKY32	1	5	1	2	2	1	0	1	0	0	1	1	4	13
	MEEVEQANRVAVESCHRVLSLLSQPRDQVQHRNLMVETGEAVVRFKKVVSLLHSGMGHARVRKVKNPQIPFSHQSIFLDNPNCKTINNHHFKNLQFPQTSFPDNSIQELGSTIKNSLSLGQPSLELSSNGKSPLHLTQQASSNHYHFFQQQQQQQQQRLLLQQQQQQQQQMKHQAEMMFRRNNSGINLNFDSTSCTPTMSSTRSFISSLSIDGSVANLDGSAFHLIGAPHSSDQNSQQHKRKCSARGDEGSLKCGSSARCHCSKKRKHRVKRAIKVPAISNKLADIPPDDYSWRKYGQKPIKGSPHPRGYYKCSSMRGCPARKHVERCLEEPTMLIVTYEGEHNHPKLPTQSANA		Glyma02g15920.1	Glyma02g15920.1	GmWRKY22	7	17	16	12	11	17	27	17	11	4	9	5	10	1
	MDQRHGPQPLPESDTIGNDSHPKTQLTKETERVVESLSDAESRHRELRSSDKPCSDSNLETLGAGVTSSVETLAVQHRSDDLQGSSTAPNSGGKAESKETVESPEKETIERGAVQPLQTQTENRLQVSVCSIPLSDLSPTSVTQSLSIVSSPTVQKQKISTPKVNNTHVPEVDRKNPSGRKTLSAVSVARTSASDGYNWRKYGQKQVKSPTGSRSYYRCTHSDCCAKKIECCDDSGHVIEIVYKSEHSHDPPRKTNSIRENKFLSSSEPIVENSVPEQPVRVLKDADPSISSKESLQEAPCSNDKKRQNTSNISGNDKVILKEEHVNEPEPKKRMKKGDLTEMDSPVKPGKKPKFVVHAAGDVGISGDGYRWRKYGQKMVKGNPHPRNYYRCTSAGCPV…		Glyma02g36510.1	Glyma02g36510.1	GmWRKY96	8	12	9	6	3	5	3	8	6	3	7	5	7	6
	MASSSGSLDTSASANSFTNFTFSTHPFMTTSFSDLLASPTDNNKPPHGGGGGLSERTGSGVPKFKSTPPPSLPLSPPPISPSSYFSIPPGLSPAELLDSPVLLNSSNILPSPTTGAFVARSFNWKSSSGGNQRIVKEEDKGFSNFSFQTQQGPPASSTATYQSSNVTVQTQQPWSYQETTKQDNFSSGKSMMKTEKSSSMQSFSPEIASVQNNHSNGFQSDYGNYPPQSQTLSRRSDDGYNWRKYGQKQVKGSENPRSYYKCTYPNCPTKKKVERSLDGQITEIVYKGTHNHPKPQNTRRNSSNSSSLAIPHSNPISAEIPDQSYATHGSGQMDSAATPENSSISIGDDDFEQSSQKCKSGGDEYDEDEPDAKRWKIEGENEGMSAPGSRTVREPRVVV…		Glyma02g39870.1	Glyma02g39870.1	GmWRKY39	6	20	2	8	11	1	1	0	2	0	1	0	18	14
	MANEKDRFYDPFHYNNHHDQQLNHSSSSFPLFFRDNNNNSAPISSQNFQGFDDHNNNSSSDHHHTTFTDCLHGSMDYNTLSRVFDMSCSSSEVISSIDENPKKPSAGGDSVGVRGNQSTPNSSVSSPSNEAEAIIEEDSTKSQKDKQPKACEADGDEKPKKENKPKKKEKKPREPRFAFLTKSEIDHLEDGYRWRKYGQKAVKNSPYPRSYYRCTSQKCGVKKRVERSFQDPTIVITTYEGQHNHHCPATLRGSAASMLSSPSFFGSSYMAPMFHQNLSHNLHPQPQQQHQFQLSHDHGLLQDLLPSFPGKHEP		Glyma02g45530.1	Glyma02g45530.1	GmWRKY97	1	2	0	2	1	0	0	0	0	0	0	0	1	2
	FIALLTELDQMNAENQRLRELVDQVNNNCNTLRMQLVKLTQKHHSHGIWHLITYIFNAENMYNNGVIGEKEDMVPRSFLDIGVAEKDEPNSQQSSEGKLRESKSMVEESTKARMEGRQISTEQEFSNKVPRLDPASETMSMIKKARVSVRAKSYSSMIADGCQWRKYGQKMAKGNPWPRAYYRCTMSTGCPVRKQVQRCAEDRSVLITTYEGQHNHPLPPTTSVAASMPSILESASLPCSRNMATLSASAPFPTITLDLTQNATNSSQLQRELPLGQLGLLSPLLAHKFMSVPKIFGQGMDTNSSFANILNAATADPNFTAALVAAITSVMGTSHSNTNATNSTSGDE		Glyma02g46280.1	Glyma02g46280.1	GmWRKY164	0	0	0	0	0	0	0	0	0	0	0	0	0	0
	MDAAATNSGEPRPSSELQTTGESEDPNRSGSGQNSTARYKLMSPAKLPISRSPCITIPPGLSPTSFLESPVLLSNMKVEASPTTGSLRKLQQTVHGSMASAASATFPVTTACFNTNTVDARKSSFFEFKPLNRSNKVPADFNNHVSKQSTQVEGPGKAQSFASSPLVESEITVPSNELSLSSPVQMVSSSASAPVDVDLDEINHKGNTATGLQASHVEVRGSGLSVAAEKTSDDGYNWRKYGQKLVKGSEFPRSYYKCTHPNCEVKKLFERSHDGQITEIVYKGTHDHPKPQSSCRYSTGTVMYIQGERSDKASLAGRDDKASTMYGQVSHAAEPNSTPESSPVATNDDGLEGAGFVSNRNNEEVDDDDPFSKRRKMELGNVDITPVVKPIREPRVVVQ…		Glyma02g46690.1	Glyma02g46690.1	GmWRKY3	4	3	4	6	4	1	2	2	2	1	2	1	5	4
	MDAAATNSGEPRPSSELQTTGESEDPNRSGSGQNSTARYKLMSPAKLPISRSPCITIPPGLSPTSFLESPVLLSNMKVEASPTTGSLRKLQQTVHGSMASAASATFPVTTACFNTNTVDARKSSFFEFKPLNRSNKVPADFNNHVSKQSTQVEGPGKAQSFASSPLVESEITVPSNELSLSSPVQMVSSSASAPVDVDLDEINHKGNTATGLQASHVEVRGSGLSVAAEKTSDDGYNWRKYGQKLVKGSEFPRSYYKCTHPNCEVKKLFERSHDGQITEIVYKGTHDHPKPQSSCRYSTGTVMYIQGERSDKASLAGRDDKASTMYGQVSHAAEPNSTPESSPVATNDDGLEGAGFVSNRNNEEVDDDDPFSKRRKMELGNVDITPVVKPIREPRVVTQ…		Glyma02g46690.2	Glyma02g46690.2		4	3	4	6	4	1	2	2	2	1	2	1	5	4
	MVSSDKSADQNIPSDKLQQRVSLDSDTTLSQGHDTKNDLSKPEEASILSIVVKNEEGKDSDAIACALESDQEGSTCSLPLEKPLQNPDTLSHELPRLQSSQEFPSIIREKVSKDGYNWRKYGQKHVKGNEFIRSYYKCTHPNCLAKKQLQQSNNGHITDSICIGQHNHPRPQLNSTVSVECVLPVVEQAPHKSSLATVEDKASVEHGCMPQQIQPLQSFPPAKVSPVNKLNASHLSLTKAKNQVHDNEEPESKRLKKDNTNPDVTRVDMSTRESRVVVQTSSEVDLVNDGYRWRKYGQKLVKGNTNPRSYYRCSNPGCPVKKHVERASHDSKVVITTYEGQHDHEIPPGRTVTQNAATNARTTASNGKAGTKSEGNITDDTGERSGLGSASRLTEQLNG…		Glyma02g47650.1	Glyma02g47650.1	GmWRKY65	4	5	4	4	3	1	2	2	1	1	2	1	4	6
	MINGKDNESSATTTTPFVQSLVKNVFRSFTNTLFLLDKYPSYEVSHTTKSEDSQESCKGFTTRNKRGYYKRKRRNTQEWEEVSKTPKVDGHQWRKYGQKEILKAKYSRSYYRCTHKYDQNCQATKQVQRIQEDPPLYKTTYLSHHTCNDLLNYEIIPDSNNNSPSDTSILLSFNNTFPTPTKQECPFLSSFPSPISVKKLEEVIPASSSRHNNNVTLPPPDPWDVMSNSAMCDSVGLDDVNLFLDFDD		Glyma03g00460.1	Glyma03g00460.1	GmWRKY174	0	0	0	0	0	0	0	0	0	0	0	0	2	0
	MISSEAAKQTDFSSERTETKPEYPSTQGFSAALASIKPEIQSNSAPGSVHFNSTYAPKSIREQKRSEDGYNWRKYGEKQVKGSENPRSYYKCTHPSCPTKKKVERSLEGHITEIVYKGSHNHPKPLGRKNGSQSIHQTSSSCTNSGISDQSVGEEDLEQTSQTSYSGGGDDDLGNEAKRWKGENENDGHSYSSAGSRTVKEPRVVVQTTSEIDILDDGYRWRKYGQKVVKGNPNPRSYYKCVAPGCPVRKHVERAAHDMKAVITTYEGKHIHDVPLGRGNSSYSMNRTSLNNNTNTSTSNVTAPAPIRPSAVTNYSNSASFTNSLHDTKPPTSASQEPFPMDVLLSPGSIGFAANDLFLQSFLSKNF		Glyma03g05220.1	Glyma03g05220.1	GmWRKY109	1	1	0	0	2	0	0	0	1	0	0	1	1	8
	MEGGERGVNPNNYELQVSFANTPQAIHEMGFVQFEENQVLSFLAPSAQSQSSQLSQSLNAGNGGSNTAVAAATTTATATTSGSGATIGFSHNDLVSRTCWNNNEQVRTLDPKAVNDENCTGNTSDGGNNSWWRSAGSEKNKMKVRRKLREPRFCFQTRSDVDVLDDGYKWRKYGQKVVKNSLHPRSYYRCTHNNCRVKKRVERLSEDCRMVITTYEGRHNHSPCDDSNSSEHECFTSF		Glyma03g25770.1	Glyma03g25770.1	GmWRKY142	0	2	0	0	0	0	0	0	0	0	0	0	0	0
	MEDVEEANRAAVESCHRVLSMMSQPGNEVHCRNLMVETGGAIVRFKKVVSLLSSGLGHARVRKHKKLQIPFSENILLDNQICKTDHHSKCLQFPHTIFTENSVQGLGQTVRNSIYMMGNPSLELSSNERSPLNLTRQTSATHYHFLQQQQMKHQAEMMFRRNNSVVNLNFDSSSCTPSMSSSTRSFISSLSIDGSVANMDGNGSAFHLLGAAHSSYQNSQQQKRKCSARGDEGSVKCGSSARCHCSKKRKHRVKRSVKVPATSNKLADIPPDDYSWRKYGQKPIKGSPHPRGYYKCSSTRGCPARKHVERCLEEPSMLIVTYEGDHNHPKLQHNPQIRELH		Glyma03g31630.1	Glyma03g31630.1	GmWRKY15	2	0	2	1	1	0	1	0	1	0	1	0	1	1
	MDIKEAQRVVISKPVASRPTCSTFKSFSELLAGAINVSPAIESSPTTVSAIRPKTVRFKPAMNQPPAGFVSSQADTFGAALDNSSDMSPKLDTKQSLIYKPTAKLVSKTTVSLLANMLVMNPIFNQPQDSALLTRARISIRVLPRKQKQIIRAVNLDQKALTSSVNCDRPSYDGYNWRKYGQKQVKGSEYPRSYYKCTHPNCPVKKKVERSFDGNIAEIVYKGEHNHSKPQLHKRNSAAGTQGSGVMSDGMVQDMWIPQPNDSSLNIGATNAGGGSMENSCGLSGEYEEGSKGFEAQEDEHRSKRRKNENQSNEAALSEEGLVEPRIVMQSFTDSEVLGDGFRWRKYGQKVVKGNPYPRSYFRCTNIMCNVRKHVERAIDDPRSFVTTYEGKHNHEMPL…		Glyma03g33380.1	Glyma03g33380.1	GmWRKY29	#	#	#	#	#	#	#	#	#	#	#	#	#	#
	MDNNTSACAYPQLESEEASSEHKSETQTSKKRKMVEKTVVAVRVGEKVGKLKNEGLPSDFWSWRKYGQKPIKGSPYPRGYYKCSTSKGCSAKKQVERCRTDASMLIITYTSTHNHPCPTPITTKSTTTKEEDQEHIELEEEEEQRDNNNNKPSDEVTNEENFHYLQSPIRCSSQDIIIEQEDPFKLNTEKSHDRMDLLLEEEPLCFAQLKNLSASKNEELDFFDELEELPMSSSLLHFTRNIFSDERIPVGPS		Glyma03g37870.1	Glyma03g37870.1	GmWRKY41	8	9	4	3	1	2	1	1	0	0	0	0	2	1
	MENTKMMGVKIQDYASNMESNNYPFFDFSEDKGSLGFMELLGAQDYSPLLDFPLSSHVSGPQTSSVKEPPETKKECSEVTNNNQQPATPNSSSISSASSEVFYDEQNKTVDQAPEHQKTKEQLKAKKTNQKRQREPRFAFMTKSEVDHLEDGYRWRKYGQKAVKNSPFPRSYYRCTSVSCNVKKRVERSFSDPSIVVTTYEGQHTHPSPVMGRSNNFGSVIMSGSAGNYMSQYYQQQHQQVHIDALSSLGFLSSSSSRNATFPQETALLSDYGLLQDVVSSHMLKED		Glyma03g37940.1	Glyma03g37940.1	GmWRKY51	1	15	6	3	5	1	2	2	2	1	2	3	5	7
	MPTLTIPIYFFFLFSLCISISPNTYMDNRHHHREFTFLSSAHFLDHIDPPSIKEMDFFSTSSPRDHKNNTSSRDTNDDHYQNRDDQHDTHDRHGSPTRVIDHRVNTGLNLTCASAGVTKAENGENPETELSSLESELLRLQEENNKLRNVLDHITKSYTQLQAQLFIALQNLPQNMETKIVDPGTSRKLDVVNDASVSDEKTDQDVSVSRSNNAEVMSKTHDHDDPQLTKLLNLGKQACPDAAEDVLDRSSSQSWGSSKLEEQPKTTAEQLPADQIPLRKARVSVRARSEAPMISDGCQWRKYGQKMAKGNPCPRAYYRCTMAVGCPVRKQVQRSADDKTVLITSYEGNHNHPLPPAATAMANTTSAAAAMLLSGSAASKESLTNSAGYYSSTIPYASM…		Glyma03g38360.1	Glyma03g38360.1	GmWRKY90	3	1	1	1	1	0	0	0	0	0	0	0	7	11
	MEESTKRKYTNLIHELIQGKELTKQLSDHLVSSSPSSHETNELLVEKILLSYEKALTMLNWGSIVGEAKTTSLNIMDSRCSFTNSESPRSEVVDREFEHKAVFKKRKTMPRWTEQVKICSRTGLEGSLDDGYSWRKYGQKDILGAKFPRGYYRCTQRNVQGCLATKQVQRSDEDPTTIEVTYRGRHTCTQAKHLNKAFSSNIKIGLGENQFQKNQPLLEKTQQQNPEGIFTFETELKVKTEELETKEDIFPWFSFSSSSIGSENEDNMLPDTMIENHFMESFSPVFISPATSESNPFCLSAYDLDSTGLLCRNIQTSESDITEIVSALTSVTNSPILDLDILLDKGDFDTDFPFNIPEFFSS		Glyma03g41750.1	Glyma03g41750.1	GmWRKY43	2	7	1	1	1	0	1	0	0	0	0	0	0	0
	MTDKNPRPPDSPDDDFTNQWPLELSEYLNFDDDQWPDDYPESFVSGHVFSHNNQANEVGNFGGSSTHFEESSSRDVGNEREKKEVRDRVAFKTKSEVEILDDGFKWRKYGKKMVKNSPNPRNYYRCSVDGCQVKKRVERDKDDPRYVITTYEGIHNHQSYI		Glyma04g05700.1	Glyma04g05700.1	GmWRKY135	0	0	0	0	0	0	0	0	0	0	0	0	0	0
	VETLEAKLQRVKEDNRTLRVMLETLSSKCEKLQSHLQEINNEEQQVGTKSDQSGSVLLARPEFSMAQKPSQIFFKTHPKDNSLMVKDGYQWKKYGQKKVTKDNPSPRAYFKCSLAPSCPVKKRVQRSIQDKSILVATYEGKHNHGVFHDLLKPSSSIPETSIMINNLPMTNMPNDKDTVNIDLALCNWDQTDIRLCDEIKIEGYASPLVKDPDFIMPLAEAVVHSLKSQTYKQVGLNLNLGLPEPHL		Glyma04g06470.1	Glyma04g06470.1	GmWRKY137	0	0	0	0	0	0	0	0	0	0	0	0	0	0
	EEVLVEELRRLSNENKRLTETLKHVCENYVALQKHLNEFSQLRNANFDKEAGTVPSLKRKAESVNLFGINNYTECSTITEEETFKRPKHSTEPKVSKVLTRTDASDTGLYVRDGYQWRKYGQKVTRDNPSPRAYFKCSYAPSCPVKKKVQRSVEDPKISVNSSSKIKGPIVTLDLVQSKVVDINAQNSSFQQFLVQQMATSLTRDPNFTAALASAISGRILDDTSVGKR		Glyma04g06480.1	Glyma04g06480.1	GmWRKY136	#	#	#	#	#	#	#	#	#	#	#	#	#	#
	MEHLLRLLSHQPSHLRTHHTDATVSNFKKLISLLNRRTGHARFRRAPLPSTSNSLAPSPPPANPVTFAPSQSQSLTLDFSKPNMFNTTNAKSMDLEFSKETFSVSSNSSFMSSAITGDGSVSNGKLGSSLFLTPPPVSAGKPPLSFAPIKKRCHDHREHSDDISGKLSGSSKCHCIKRRKNRVKKTVRVPAISSKVADIPPDEYSWRKYGQKPIKGSPYPRGYYKCSTVRGCPARKHVERASDDPTMLIVTYEGEHRHSIQTAMQENISGGVGLVFEST		Glyma04g08060.1	Glyma04g08060.1	GmWRKY50	3	11	9	7	10	5	7	5	9	6	7	4	62	34
	MAGIDDNVGLTGDWGLASPSPRTFFSRMFEEDSVTRSISEHSGSGRTGDLFSGHREPSETGKENMNDRAQDGDSGAQLTDVSFQTEQKSSSRGGLVERMAARAGFNAPRLNTESIRSTDLSLNPDIQSPYLTIPPGLSPTTLLDSPVFLANSLAQPSPTTGKFLFMANGIMRNSELSSDAPEKCKDNGFDDIYTSSFAFKRATDSGSFYHGAGRKMINPTTLPQQSLPGIEVSAQSENSFQSQSVDAVKAQTENKSGFRLQADFAESPPQKDNGIKMFSADQRAFDVVGGGNEHSTPIEEQVDEGDQRGNGDSMASGVGGAPSEDGYNWRKYGQKQVKGSEYPRSYYKCTHPNCQVKKKVERSHEGHITEIIYKGTHNHPKPPPNRRSGIGLVNLHTDM…		Glyma04g12830.1	Glyma04g12830.1	GmWRKY93	7	7	11	11	5	3	4	3	4	2	4	2	6	3
	AVDELETAKAEMGEVMEENQRLKTCLSRILNDYRTLQMQFHNRVEQETKDSSDQKVNNNNDHQREESDLVSLSLGRLPTRNNEKVNNKPLKEEEKEDKEGFVEEVPKEEAAGESWPQRKGHKTARDTTGEDEVSQQNPAKKARVCVRARCGTATMNDGCQWRKYGQKISKGNPCPRAYYRCTVAPSCPVRKQVQRCAQDMSILMTTYEGNHNHPLPLSATAMASTISAAASMLLSGSSTSHSGSRPSTAMTTAASYQTVPNQSNTYLSHPAALSSSPSHPTITLDLTSNNNPSSSSVPLVKFTSNSTFNNPQRYPLSTSLNFSYSESNNATSWSNNGFLSYNNTLPYNSNRNVTNVLSNINLGKQQQRPLENIYNSYLQRNNNINPIPPPQHSLPDTIA…		Glyma04g34220.1	Glyma04g34220.1	GmWRKY126	0	0	0	0	0	0	0	0	0	0	0	0	10	0
	MGKRIGGDDNHHLGVSAMKMKKMKARRKVREPRFCFKTMSDVDVLDDGYKWRKYGQKVVKNTQHPRSYYRCTQDNCRVKKRVERLAEDPRMVITTYEGRHVHSPSNELEDSQTPSELSNFLW		Glyma04g39620.1	Glyma04g39620.1	GmWRKY45	#	#	#	#	#	#	#	#	#	#	#	#	#	#
	MTDTYLAITSMDYYFGNPNPKPYDNRHSAVVNTESPSSEFMLSDYLVLEDAVDNQESWSQSTETESSEKGNSSDVSHGFGDATFSNTNMHIKCENNGIKRKKEEVSQMITFRTRSQLEVMDDGYKWRKYGKKTVKNNPNPRNYYKCSGEGCNVKKRVERDRDDSNYVLTTYDGVHNHESPSTAYYSQIPLVHSNHDWPQLHPSANS		Glyma04g39650.1	Glyma04g39650.1	GmWRKY21	0	0	0	0	0	0	0	0	0	0	0	0	0	0
	MVPAPQFGNTEVPPEDGYTWRKYGQKEILGSKYPRSYYRCTHQKLYECQAKKQVQRLDHNPNIFEVTYRGNHTCHMSSTAPSSVPPQQLLLSPTMNLSLHPGGGGAASSGSGGASTSRYGGDYPVVDMADAMFNSGSSSGNNSMEFLFSPAEIKVIQKLNRTRDED		Glyma04g40120.1	Glyma04g40120.1	GmWRKY160	#	#	#	#	#	#	#	#	#	#	#	#	#	#
	MSILFPRSSSATKRKRVIRELVQGRDYATQLKFLLQKPIGPDGSVSAKELVANVLRSFTETLSVLTSSEVAISGDHHRDEVAQNLVISGEDASQVESIDPRSEGSTESKKGSKDRRGSYKRRKTEQTWTIVAQTTDDNHAWRKYGQKEILNSQFPRSYFRCTRKFEQGCRATKQVQRIQENPDMYTITYIGFHTCKDTLKAPQMVTHSETWDSFLGPDANDVPNEHDSTIGSQSLIVKQEYPNDETDPSDLTDANFWSDFKDFELSNDKPAGLKIASENADTVYSCTGSRSLDMDFGIFSSHFCSTEDFHFDESQLL		Glyma04g40130.1	Glyma04g40130.1	GmWRKY58	4	3	1	2	8	0	0	0	0	0	0	0	4	1
	PVPAGESSHYPLGAALIRVSDSPLSSSPRSEDSDRDFKDQDPNAFKKRNTLPRWTKHIRVTPGMGVEGPLDDGYSWRKYGQKDILGALYPRGYYRCTHRNVQGCMATKQVQRSDEDPTIFEITYRGKHTCTMANNVGSSSSPIPPENQEPSLNNTNPQQQNILQNLEQQQSDLLLSLRKGLRVQTENLDSPDQQSLVFLLFVSPPFSHFWTLISGFSCTHRN		Glyma04g41700.1	Glyma04g41700.1	GmWRKY145	#	#	#	#	#	#	#	#	#	#	#	#	#	#
	MGVAREENQLLKTCLNKIMNEYRTLEMQFQDILKQQGTKKNADKGNDDKHEEILEEADLVSLCLGRVPRSDEKIKVSNKPLKDDEGLTLGLECKFETSKSGSTNEALPNNPSPENSCEVVPKEEGGESKEALKTMRSDTEDEVAQQNPTKKPRVCVRARCDTPTMNDGCQWRKYGQKISKGNPCPRAYYRCTIAPSCPVRKQVQRCVDDMSILFTTYEGTHNHTLPPSATAMASTTSAAASMLLSGSSTSNSASIPSTATTNLQGLNFYLSDGSKPRQLYLSNPALSSSLSHPTITLDLTTSHPSASSSSSSPFVRFNSNYNNNHQPRYPSSSSSLSFSTSNSSEIANAISWSNGFLNNNRNILSSVNFGRQQMENMNQSYMQKNNNNTSLLPQADTIS…		Glyma05g01280.1	Glyma05g01280.1	GmWRKY131	#	#	#	#	#	#	#	#	#	#	#	#	#	#
	MAVDLMTTGCSRNDNINSFTTKAEENAVQEAASGLESIEKLIRLLSQTQTQTRHQINNNSSNEIAIAMDCKVVADVAVSKFKKVISLLGRTRTGHARFRRAPLPNQNQHTQPPSEPPVFHATPLHQIPPPSLHQIPKTERNLNDSSSSKTIHFSYPSAATSFISSLTGDGAADNKQPSSSPPAAAATTTPFQITSLSHVSSAGKPPLSTSSFKRKCSSENLGSGKCGSSSSRCHCSKKSRKMRLKRVVRVPAISLKMADIPPDDYSWRKYGQKPIKGSPHPRGYYKCSSVRGCPARKHVERALDDPAMLVVTYEGEHNHTLSAADATNLILESS		Glyma05g20710.1	Glyma05g20710.1	GmWRKY11	30	26	21	20	22	2	7	7	7	2	2	1	34	11
	MEIDLSLKIDTDDEHKEEEDERVKEDEEQEMAQIQDNNKEEIPEATAGEIEDDASVIETSLQDNTKTKELSVLQMEMESMKEENKVLRKVVEQTMKDYYDLQMKFSAIQENNKRKDHEISLSLQDIATTSGEGPSRILEIFNKQMQSAPSPPHPDHDDDSLSESELGLSLRLQPSTSHHKESDVGNNKEDKNDQQLASYASVQNKLQRTNCLPGITTHAASPPNRKARVSVRARCEAATMNDGCQWRKYGQKIAKGNPCPRAYYRCTVAPGCPVRKQVQRCIDDMSILITPMKGHITITPCGCNCYGFHSFCSSFIHVARLKQPHFRWHLHFHSSTVSLQHLPLSKPSFKF		Glyma05g25270.1	Glyma05g25270.1	GmWRKY129	1	1	1	1	0	0	0	0	0	0	0	0	6	0
	MRRPCNSIFSNMIQISPNDKLPISPAVDALSRALKPSSMVISGDNMIDSKTSIDHCLVDNTEVQISSPRNPGLKRRKSQAKKSICVPAPTAPNSRRSGEVVPSDLWAWRKYGQKPIKDSPYPRGYYRCSSSKGCPARKQVERSRTDPNMLVITYTSEHNHPWPTHRNALAGSSRSQPSKNNNIAASKNEEEEEEESNSGSNNVNNSAFVREEEKQLEMDDGEFSDIGIPYCKPISKMKNSQQLDQGLLAELGEIEFADSVNLLSPPQGFDNQKRESNTLDSFHFFDWRGDNSTKYHLV		Glyma05g25330.1	Glyma05g25330.1	GmWRKY77	#	#	#	#	#	#	#	#	#	#	#	#	#	#
	MSVEPKELYYQDLVLDPNINNQHQGTEAGSNNTMYEKHFSSTIIPSDSTAYDSSQAFDPSYMSLTECLQGGMDYNSLATSFGLSPSSSEVFSSVDGNQKPAVEGGDGGGGGGGSETLATLNSSVSSSSSEAGAEEDSGKSKKERQVKTEEGEENSKKGNKEKKKGEKKQKEPRFAFMTKSEVDHLEDGYRWRKYGQKAVKNSPYPRSYYRCTTQKCTVKKRVERSFQDPTTVITTYEGQHNHPVPTSLRGNAAAGMFTPSSLLATPTPLAAGSNFPQDLFLHMHHPHHQYHIHNNLFTTQSTTNTTTATTTTPSSFYSSYNNINNSLLHNQFLPPEYGLLQDIVPSMFHNKTGHHHQN		Glyma05g25770.1	Glyma05g25770.1	GmWRKY130	1	2	2	2	1	0	0	0	0	0	0	0	0	18
	MDSKFRKKNRNVNSYTSEQDQDTDIAQENLAESPPSSTVFNIDGLVPSPTSSSKRRRAIQKRVVQIPMKETEGCRLKGESNTPPSDSWAWRKYGQKPIKGSPYPRGYYRCSSSKGCPARKQVERSCVDPTMLVVTYSSDHNHPWPPSRNHARPTKKPEPVPDPVEPEEKFADESMITTAEELGWLGEMEATSSTVLESPFMATTYHADVALIPMREEDESLFADLGELPECSVVFRQGLLAERRRYTAPWCGTTS		Glyma05g29310.1	Glyma05g29310.1	GmWRKY48	1	1	1	0	0	1	1	1	2	1	0	1	53	4
	MDFYFGNPHPYPNIHQYHAHNSVVSMTPSSPEIALSDYLMLDDYVDHQDSRSSQSTESSEKATFCDPTHGFSTGATSKNNNMKCKNGINENKRGVGPRIAFRTKSELEIMDDGYKWRKYGKKSVKSNPNLRNYYKCSSGGCSVKKRVERDRDDSSYVITTYEGVHNHESPFTTYYSPISFVHSDTTFK		Glyma05g31800.1	Glyma05g31800.1	GmWRKY115	0	2	0	0	1	0	0	0	0	0	0	0	3	0
	MDFYFGNPHPYPNIHQYHAHNSVVSMTPSSPEIALSDYLMLDDYVDHQDSRSSQSTESSEKATFCDPTHGFSTGATSKNNNMQCKNGINENKRGVGPRIAFRTKSELEIMDDGYKWRKYGKKSVKSNPNLRNYYKCSSGGCSVKKRVERDRDDSSYVITTYEGVHNHESPFTTYYSPISFVHSDTTFK		Glyma05g31800.2	Glyma05g31800.2		0	2	0	0	1	0	0	0	0	0	0	0	3	0
	LFEEQDQMPTQIGFFPFPTNLTFPPLGCHQSSLKAFSSIAPSSSLVISQQDSVSNLTAETLFSTTAQKSREDLTSSFRGAQFLSLHRLSVNPCWDSIMNEFRALGEVADCFSTTKMKKIKARRKVREPRFCFKTMSDMDELDDGYKWRKYGQKVVKGTHHPRSYYRCIQDNCRVKKRVERFAEDPRMVITTYEGRHVHSPSNDLEDSIST		Glyma05g31910.1	Glyma05g31910.1	GmWRKY122	0	0	0	0	0	0	0	0	0	0	0	0	0	0
	MESDLSWEQNTLINELIQGMEVARKLKADLRMPYSVDSRDLLVQRILSSYEKALLILRCNASSTSELQAMSQATPTLLPESPLSVHGSPLREDVDGTIKDHQEVKHDSKKRKATPKWMDHVRVSCESGLEGPHEDSYNWRKYGQKDILGAKYPRSYYRCTFRNTQGCWATKQVQRSDEDPTVFDITYRGKHTCSQGNNAVLPPKSPEKQEKPTHSHNIDIHRAQASQESLTKFRNILSVNTDNLNNGDMAYPFTFPSTSFGCMKQDNHSLIPWALENESFLSDLYQTHLLSTTIPESNYFPSPTFQMNVFDGIYSKPHSESDINEIISTNTSATNSPIPDFNFSLDPVEIDPNFPFNTPGLFS		Glyma05g36970.1	Glyma05g36970.1	GmWRKY20	11	6	3	9	21	1	1	2	2	1	1	1	2	7
	MDEFACLRDWDLEAIVRGNTGEATTMDDPNPDFSYFFSEQDELLDSFPEFSETTRVLDDLEDLYKPFYPVFHPLSPHTIVTTSPPIPIEPEQPFMYNIFFQSGDVSSANKKSQNKSVVKQVTTAEGLDDAWAWRKYGQKPIKGSPYPRSYYRCSSSKGCLARKQVERSHLDPAVFLVTYTAEHSHPHPTRRNSLAGTTRKNNSLVPPPTTTRHQKKTTCSSSVQQSMDLKKEEDFLDCSDLEKLIGLECQHFALDTGFTDDFPHP		Glyma05g37390.1	Glyma05g37390.1	GmWRKY121	1	0	0	0	0	0	0	0	0	0	0	0	1	0
	PSLKGGKEIKQHRYAFQTRKNLQSHFFALKRFIFVELKCSYRGCNVKKQIQRHSKDEEIVVTTYEGMHIHPVQKSTESFEHILRNDHIYSLTL		Glyma05g38200.1	Glyma05g38200.1	GmWRKYpg12	#	#	#	#	#	#	#	#	#	#	#	#	#	#
	DVGNEREKKEVRDRVAFKTKSEVEILDDGSKWRKYGKKMVKNSPNPRNYYRCSVDGWQVKKRVERDKDDPX		Glyma06g05720.1	Glyma06g05720.1	GmWRKY119	#	#	#	#	#	#	#	#	#	#	#	#	#	#
	MEMEPTCVDTSLNLNVIPSPHIDHLAGEVLFEELRRLSSENKRLTETLNHLCESYVALQKHLSEFSQLRNANFDKEGTCAVPSLKRKPESENCVNLFGTECNTITEEETFKRPKHSTEPKVSKVLTRTDASDTGLYVRDGYQWRKYGQKVTRDNPSPRAYFKCSYAPSCPVKKKVQRSVEDPSVLVTTYEGEHNHGQQHQTAEISINSSSKSETPRPAVSPSAMNIRSSAAAGPIVTLDLVKSKVVDINAQKSSLQQFLVHQMATSLTRDPNFTAALASAISGRILDDTSVGKR		Glyma06g06530.1	Glyma06g06530.1	GmWRKY17	0	1	1	1	3	0	0	0	0	0	0	0	2	1
	MTVELMGFPKMEEQKAIQEAASEGLKAMEHLLRLLSYQPSHLHAHHTDATVSNFKKLISLLSRRTGHARFRRAPLPSPPPANPVTLHQPPSTFVPSHSQSLTLDFTKPSIFASNAKSMDLQFSKETFSVSSNSSFMSSAITGDASVSYGKLGSSLFLTPPPVSAGKPPLSSAPIKKRCHDHREHSDEISGKLSGSSKCHCTKRRKNRVKKTVRVPVISSKIADIPPDEYSWRKYGQKPIKGSPYPRGYYKCSSVRGCPARKHVERAPDDPTMLIVTYEGEHRHSMQENISGGVGLGFEST		Glyma06g08120.1	Glyma06g08120.1	GmWRKY37	9	12	6	10	11	2	5	5	5	3	4	6	42	24
	MDHMGDPKSIIHELLQGLELARQLQVHLHMPSSSQETRDLLIQKIISTFEKVLEMVKWKGPVPAGESSQHPLGAALIRMSDSPLSSEDSDRDLKDQDPNAFKKRNTLPRWTKQIRVTPGMGVEGPLDDGYSWRKYGQKDILGALYPRGYYRCTHRNVQGCMATKQVQRSDEDPTIFEITYRGKHTCTVANNVGSSSPIPLENQEPSLNNTNIPQHQHQQNILQSHEQQQNELLLSLRKGLRVQTENLDSPEQPLVPFRFPLSTNIKNESHVFPSPVLENFTSPSYVSPAASGIGHFSVSPSGVVNSFEGNPNLANSESQINDMIPATTTTSAAPNSSTVGLEFPFDQFEFDGQNFTFDNPRFFS		Glyma06g13090.1	Glyma06g13090.1	GmWRKY149	0	0	0	0	0	0	0	0	0	0	0	0	1	1
	MSILFPRSSSAAKRKRVIRELVQGRDYATQLKFLLQKPIGPDGSVSAKELVANVLRSFAETLSVLTSSSEDSTSGHDHDDEVIAQNLVISGEDASQVASINDPSSEDSTESRKGSKDRRGSYKRRKTEQTWTIVAQTTDDNHAWRKYGQKEILNSQFPRSYFRCTRKFEQGCRATKQVQRIQENPDRYNITYIGFHTCKDTLKAPQVVTHSKTWDSFLGPESNVPNEHYSTIGSQSQIVIQEYPNDETDPSDLTDANLWSDLKDFELSNDKPAGLKIAPENADSVYSCTGSRSLDMDFGIFSPHFCSTEDFHFDESQLL		Glyma06g14720.1	Glyma06g14720.1	GmWRKY76	4	2	1	1	3	0	0	0	0	0	0	0	2	0
	MVPAPQFGNTEMPPEDGFTWRKYGQKEILGSKFPRSYYRCTHQKLYECQAKKQVQRLDQNPNIFEVTYRGDHTCHMSSTALSSVPLQQLLVDITQNNSNTISSQLSPTMNLSLHPGGGSGTAASSGGASASRFGGDYPVVDMADAMFNSRSSX		Glyma06g14730.1	Glyma06g14730.1	GmWRKY165	#	#	#	#	#	#	#	#	#	#	#	#	#	#
	MDYYFGNLNPNPYYHHSAVVNMASPSSEFMLSDYLVLEDALVVDHHQESWSQSTETESSEKATSSDASHGFGDATSNTNMHIKCQNSGIKGKNAEVSQRITFRTRSQLEVMDDGYKWRKYGKKTVKSSPNPRNYYKCSGEGCDVKKRVERDRDDSNYVLTTYDGVHNHQTPSTAYYSQMPLLHSNHDWALHPSANS		Glyma06g15220.1	Glyma06g15220.1	GmWRKY61	0	1	0	0	0	0	0	0	0	0	0	0	3	1
	MMSTTNVNHSLFEEQDQIPTQMGLFNIIPFPPNQTYPPLGCQTVTLKSISAIAPSLSSAANFSETLLSTAVNQRPREEDLTSSLVGGGGGQLLSLSRSRVNSWAWEEVSDCLMGKRIGGDDNHHHHLGVSAMKMKKMKARRKVREPRFCFKTMSDVDVLDDGYKWRKYGQKVVKNTQHPRSYYRCTQDNCRVKKRVERLAEDPRMVITTYEGRHVHSPSNELEDSQTPSELSNFLW		Glyma06g15260.1	Glyma06g15260.1	GmWRKY151	1	2	0	1	0	0	0	1	0	0	0	0	1	0
	ENEAIRTQRKAISAQNKRDKEFIIKQHRYVFQTKSPVDVLDDGYQWRKYGKKIVKNNKFPRSYYRCSHQDCNVKKQIQRHSRDEQIVVTTYEGTHTHPVDKSAESFDQILGNLLI		Glyma06g17690.1	Glyma06g17690.1	GmWRKY146	0	0	0	0	0	0	0	0	0	0	0	0	0	0
	MEFGSERSGHEVKDEKRSESSVGDEEDRREQEIVTQEPPLSTTERSTVEAGPNASSLTKKEEAVDELEVAKAEMGEVMEENQRLKTCLNRILNDYRALQMQFHNIVEQETKDSSDQKVNNNNDQYQIDESNLVSLSLGRLPTRNNNKVPNNKPLKEEAEKEDKEGLSLGLDCKFETSKSGISTTEYLPIHQSPNNSVEEVPKEEAAGESWQPGKGIKTARDATGEDEVSQQNPAKKARVCMNDGCQWRKYGQKISKGNPCPRAYYRCTVAPSCPVRKQVQRCAQDMSILFTTYEGNHNHPLPLSATAMASTTSAAASMLLSGSSTSHSGTRPSTAMTTADLHGMNFFLSDGSKLSKQYYLSHPAALSSSPSHPTITLDLTSNNNPSSSSSAALVKFTSN…		Glyma06g20300.1	Glyma06g20300.1	GmWRKY123	0	0	0	0	0	0	0	0	0	0	0	0	10	0
	NSLNLQTGFRLSLYPGLQQLLVVVKNPPPQSAMMLMWPLINSIESAYLWFSRRIRVMKGDSDLMVLMLYRKNSKCEKLQSHFQEINNEEQKVGTKSDQSGSPSQIFFKTHPKDNSLMVKDGYQWKKYGQKKVTKDNPSPRAYFECSLAPSCSNLKKVQRSIQDKSILVATYEGKHNHDIRLCDDVKQQNHRGSKSKIEEYVTPLVKDPDFIMPLAEAVAHSLKSQTYKQVGLNLNLGLPEPHL		Glyma06g23990.1	Glyma06g23990.1	GmWRKY114	0	0	0	0	0	0	0	0	0	0	0	0	0	0
	MQGSSTARKGGKAESKVSAQPPDEETVVKDAVEAPKKQTENRLQSFCSTSLSGVSPTSVSHSLSSALSPTVPQQRPSPPKANSVQVPKVDKGTPSDGTTLSSVSVARASASDGYNWRKYGQKQVKSPMGSRSYYRCTHSYCCAKKIKFCDHSGHVIEIVYKSQHSHDPPHKIDTAKESKLLPSSEPKVESSVSKHSTNVLNDSDPSSSPKELLQETPCSGDKNLENSSNVENGKIILNDEHVNDPEPKRRLNNSDLDTAVKPGKKTKFVVHATKDVGISGDGYRWRKYGQKLVKGNPHFRNYYRCTTAGCPVRKHIETAVDNSKALIITYKGMHDHDMPVPKKRHGPPSASLVAAAAPASTNNVQLKKTGLLQNQETEAQCLEDTEGELTGEALDLGGE…		Glyma06g27440.1	Glyma06g27440.1	GmWRKY81	3	6	7	7	4	2	3	4	2	2	2	2	7	4
	MKEDEETQQNQQQITDSSLSTESRTSTPSDGAPPNSETLVLRSSLLHDLATHMQGSSTARKGGKAESKVSAQPPDEETVVKDAVEAPKKQTENRLQSFCSTSLSGVSPTSVSHSLSSALSPTVPQQRPSPPKANSVQVPKVDKGTPSDGTTLSSVSVARASASDGYNWRKYGQKQVKSPMGSRSYYRCTHSYCCAKKIKFCDHSGHVIEIVYKSQHSHDPPHKIDTAKESKLLPSSEPKVESSVSKHSTNVLNDSDPSSSPKELLQETPCSGDKNLENSSNVENGKIILNDEHVNDPEPKRRQVACEFIFFIGK		Glyma06g27440.2	Glyma06g27440.2		3	6	7	7	4	2	3	4	2	2	2	2	7	4
	TLSEVDILDDGYCWRKYGQKVVRGNPNPRSYYKCTNAGCPVRKHVERASHDPKAVITTYEGKHNHDVPAARNSSHDMAVPAVAAGGQTRTKLEESDTISLDLGMGITSAAEHRSNGQGKMLHSDSNLKFVHTTSTPVYFGVLNNSSNSYGSRDNRSDGPSLNRSSYPCPQSMGRILMX		Glyma06g37100.1	Glyma06g37100.1	GmWRKY158	0	0	0	0	0	0	0	0	0	0	0	0	0	0
	MVRGGGLQSMDSDPIGSFFLHKPIVLNSFPAEDTNNKWKKLSLHHNMDATASNTKDNTIPFQVSLRCSPNNHDDASSPPSLHNNRTEMDLFSDKNSTKDDDNNNNKVDASASLPDNDHHSTTPPTLEFKLNTGGLNLLTTNTNSDQSMVDDEISPNSEDKRAKNEMAVLQADLERMKRENQKLRDSLDEVTTNYSALQMHFMNLMQERKGEEGEEEQEEVYGGEKKQQLGESGGDGILVPRQFMDLGLAANNGTSTGIEPSSSSGGRSQDRSRSPNVEVASKELGTNDEEEKKEYGRGIEREDDSPSGHAHKVPRFSPPKDNNSVEAEATMRKARVSVRARSETPMIADGCQWRKYGQKMAKGNPCPRAYYRCSMASACPVRKQVQRCAEDRTVLITTY…		Glyma06g46420.1	Glyma06g46420.1	GmWRKY89	1	1	0	0	0	0	0	0	0	0	0	0	1	6
	MAGIDDNVALTGDWGLASPSPRTFFSRMLEEDMVELGIPFRDIASLTEQKPSSRGGLVERMAARAGFNAPRLNTESIRSTDLSLNSDIQSPYLTIPPGLSPTTLLDSPVFLANSLAQPSPTTGKFLFMVNGNMRHSELSSDAPEKCKHNGFDDIYTSSFAFKPATDSGSSFYHGAGRKINPTTLPQQSLPGVEVSAQSENSFQCQSVDAVKAQTENKSGLHLQEDFVESPPQKDNGIKMFSANQRAFHAVGSGIEHSTPVEEQADEEGDQRVNGDSMAGGVGAPSEDGYNWRKYGQKQVKGSEYPRSYYKCTHPNCQVKKKVERSHEGHITEIIYKGTHDHAKPPPNRRSSIGSVNLHTDMQVDNPEHVEPHNGGDGDLGWANVQKGNIAGAANWKHEN…		Glyma06g47880.1	Glyma06g47880.1	GmWRKY59	7	6	9	8	4	3	6	6	5	2	6	4	6	3
	MFSANQRAFHAVGSGIEHSTPVEEQADEEGDQRVNGDSMAGGVGAPSEDGYNWRKYGQKQVKGSEYPRSYYKCTHPNCQVKKKVERSHEGHITEIIYKGTHDHAKPPPNRRSSIGSVNLHTDMQVDNPEHVEPHNGGDGDLGWANVQKGNIAGAANWKHENIEATSSASVGPEYCNQSPNLQAQNGTHLDSGEAVDASSTFSNEEDDQVTHGSVSLGYDGEGDESESKRRKLESYAELSGATRAIREPRVVVQTTSEVDILDDGYRWRKYGQKVVKGNPNPRSYYKCTNAGCTVRKHVERASHDLKSVITTYEGKHNHDVPAARASSHVNANASNAVPGQASLQTHVHRPEPSQVHNGIGRLERPSLGSFNLPGRQQLGPSHGFSFGMNQSMLSNLVMS…		Glyma06g47880.2	Glyma06g47880.2		7	6	9	8	4	3	6	6	5	2	6	4	6	3
	MDCSSWINTSLDLNINPRRVHEEVPKEVESELFSLGMTKFNVEEESTSDLEEELKRVTAENKKLAEMLSVVCENYNTLRNHLMECMRKNGEKEVSPTSKKRKSESSNNNSNLMGTNNGNSESSSTDEESCKKPREEIIKAKISRVYVRTEASDTSLIVKDGYQWRKYGQKVTRDNPCPRAYFKCSFAPSCPVKKKVQRSVDDQSVLVATYEGEHNHPQFSSQMEATSGSGRSVTLGSVPCTASLSTSTPTLVTLDLTKSQGSNDSKSTKPKGDSPKVPQVLVEQMATSLTTDPNFRAALVAAISGRLLHNN		Glyma07g02630.1	Glyma07g02630.1	GmWRKY71	11	7	0	13	11	0	0	0	2	1	1	1	2	9
	MEENFKCEQVGLIDELMQGKELAKQLCDHLLVSSSSSSSSHETNEVLIEKILSTYEKALAMLNCKADVGESKAKNGSMMDSHCPLTNGSPKSEVLEPEVKNKNVFKKRKTMSKLTEQVKVRLGTAHEGSLDDGYSWRKYGQKDILGAKFPRGYYRCTYRNVQGCLATKQVQKSDEDPMICEITYKGRHTCSQAGHLNKTVAPPSKRKVNFLGANKHQTHQIKNQIQQEKIEQPPETFFTFGSSGLEVKIEDMDHKEDMFPSFCFSSPLKEGSENGDNNSLFSYTMMENNLMENFSPTFISPTSSDIESNIFYHWGSTGIGQSVQSSESDITDIVSAPTSVTNSPIMDLDFFDKIDFDTDFPLIPSELCT		Glyma07g06320.1	Glyma07g06320.1	GmWRKY55	9	8	3	9	15	1	1	1	0	0	0	0	2	5
	VRTLDPKAVNDENCTGNTSDGGNNTWWRSAGSEKNKMKVRRKLREPRFCFQTRSDVDVLDDGYKWRKYGQKVVKNSLHPRSYYRCTHNNCRVKKRVERLSEDCRMVITTYEGRHNHSPCDDSNSSEHECFTSF		Glyma07g13610.1	Glyma07g13610.1	GmWRKY141	#	#	#	#	#	#	#	#	#	#	#	#	#	#
	PLLIEPPNTTTKLASSSDDQDQAFNRFISNIYSGPTISDIENALSVTNQRDHHFPQLSSARVSILERGLSKIENKYTLKIKCFGNGMGDDGYKWRKYGQKSIKNSPNPRSYYRCTNPRCSAKKQVERSNEDPDTLIITYEGLHLHFAYPYFLMGQQQQSHSYPPIKKSKPTSPQAQDQTHRADYVHEAHQTEEAQSNATMGVMPSSTSLDSTLDMAQESLGSQGLLEDMVPFM		Glyma07g16040.1	Glyma07g16040.1	GmWRKY116	6	1	4	6	5	1	1	0	0	1	1	0	2	0
	MTHQQMLAQITSQAVPAHFNVQIHSEHPFSISAVSATSLTQFPTGSSTRVKESLHYSHSEQKLQSSSVNADKPNDDGYNWRKYGQKHVKGRDFSRSYYKCTHPNCPVKKKLERSLEGHVTAIIYKGEHNHQRPHPNKITKETQTSNINSVSKMDLESSQATGEHGSGTSDSEEVGDHESEEDEKNDEPDAKRRNTEVRLQDPASLHRTVAETRIIVQTTSEVDLLDDGYRWRKYGQKVVKGNPYPRSYYKCATQGCNVRKHVERASMDPKAVLTTYEGKHNHDVPVAKTNSHTLANNSASQLKAQNIAIPDDKHSFSSRGVRGNEQRPLGSLRLKEEQIT		Glyma07g35380.1	Glyma07g35380.1	GmWRKY102	#	#	#	#	#	#	#	#	#	#	#	#	#	#
	MANSVAFSDEIPNMSMSTSFPFSPAFSSIFDMMPPPPPSSSHDPKAPNNFAGFMDLLAVPADYYAPSLFDWPQNTTATSAPPPLTAQINHPLPSPASSNVPDGSEVLNTPASPNYSSISSSSNEAAAAAAANKATGNDNDVDDETTIDAAAGRGEEDQDQDKTKKQLKPKKKNQKKQREPRFAFMTKSEVDHLDDGYRWRKYGQKAVKNSPHPRSYYRCTTATCGVKKRVERSSEDPTVVVTTYEGQHTHPCPATSRASLGFMHSEASGGFGPTSGLGSAHFMLPQQQQFRDQAQAAMLLYNSNSSSLSLPLNVVNSASCVNNSYPNTSSLSGFLQGQENHQRSVLAPHAFLRDNGLLQDIVPTHMRNEESEDRV		Glyma07g36640.1	Glyma07g36640.1	GmWRKY101	0	0	0	0	0	0	0	0	0	0	0	0	2	2
	MFMEWSLTLDSSHSSSSTTNHNMFPTLGFPVNLSPSSDHNRTVLGEVDFFSGARNISSSHTNNDHGTPLKCDPHVNTGLQLLTANAGSDQSTVDDGASSDAEDKLVKITELARLQEDLRRMNAENQKLKEMLSHVSSNYANLQMHLAAVLQQQHNQRTENTEQEVVQGKAEERKHGGMVPPRQFLDLVPSGTTEIDDQVSNSSLGERTRSTTPPSCNKNDDKDKKETTDIPHSGKLLNHTTDPSTSPEAAMRKARVSVRARSEAPMISDGCQWRKYGQKMAKGNPCPRAYYRCTMAVGCPVRKQVQRCAEDRTILTTTYEGTHNHPLPPAAMAMASTTAAAASMLLSGSMTSADGIMNPNLLTRAILPCSSMATLSASAPFPTVTLDLTHNQNAFQNYQ…		Glyma07g39250.1	Glyma07g39250.1	GmWRKY34	0	1	1	1	2	1	1	1	0	0	0	0	10	1
	MEKHQVLSPISSSSSTSPSDFKLGDHNSNAHVKKAGLLKTQRPSLKGGKEIKQHRYAFQTRSHVDILDDGYRWRKYGEKSVKNNKFPRNYYRCSYRGCNVKKQIQRHSKDEEIVVTTYEGIHIHPVEKSTESFEQILRNHHIYSLTL		Glyma08g01430.1	Glyma08g01430.1	GmWRKY25	0	0	0	0	0	0	0	0	0	0	0	0	0	0
	MDEFACLRDWDLEAIVRGSTGEAITMDDPNADFSYFFSEQDELLDSFPEFSETTRVLDDLEELYKPFYPVLHPLSPHTIKVAALQGLKVPAAPKFQSLDKSKKRDKKSQNKSVVKQVTTAEGLDDAWAWRKYGQKPIKGSPYPRSYYRCSSSKGCLARKQVERSHLDPAVFLVTYTAEHSHPHPTRRNSLAGTTRKNNSLVPPPTTHRHQKNTNCSSKSIEVQQSMNLKKEEDFTDWLDDDSAQFVDGWIPSSDLEKLIGLECQHFALDGGFTDDFPHP		Glyma08g02160.1	Glyma08g02160.1	GmWRKY120	0	1	1	1	1	0	0	0	0	0	0	0	1	0
	MESDLSWERNTLINELIQGMEVARKLKADLKLPYSVDTRDLLLQRILSSYEKALLILRCSNASTSELQGMNQATPTLLPESPLSVHGSPLREDVHGAIKDHHNSKKRKITPKWMDRVRVSCESGLEGPHEDGYNWRKYGQKDILGAKYPRSYYRCTFRSTQGCWATKQVQRSDEDPTMFDITYRGNHTCSQGNNAVLPPKSPEKHEKPAHSHNIDIHHAQASQESLAKFRSILSVNTDNLDNGDMAYAFTFPSTSFGCMKQDNHSLIPLALENDSFLSDLYQTHLLSPTTPESNYFPSPTFQMNEFDGIYNRSHSKSDINEIISTNTSATNSPIPDFNFSLDPVEIDPNFPFNTPGFLC		Glyma08g02580.1	Glyma08g02580.1	GmWRKY46	7	4	0	3	14	0	0	0	0	0	0	0	0	5
	SELGLSLRLQPSTSHHKESDVGNNNKEDKNDQQLASFASVQNKLQRTHELPGITTHAAFPPNRKARVSVRARCEAATMNDGCQWRKYGQKIAKGNPCPRAYYRCTVAPGCPVRKQVQRCIDDMSILITTYEGTHNHPLPVGATAMASTASAAASFMLLDSSNPISDGTSSFTQAPFPYNTFHPLNPASNFRSISPX		Glyma08g08290.1	Glyma08g08290.1	GmWRKY127	0	0	0	0	0	0	0	0	0	0	0	0	1	0
	MCNILGTIMENYQGDLSDIIRASGASYGSCSTGTSSSEAANPFSRNYHLQFSSDPMIFSSVLEGFNSNFGDPFSNMRDPFLHELDLPLSAYFNSTSSSAEIKSSGALEEATCFGGGVVAGSSSSSNSCVLAQKILDEDDMRRPCNSILSNMIQISPNDKLPISPVVDSLSRPFKPSGAVSGHNMIDAKTSSDYCLVDNTKVQISSPRNPGLKRRKSLAKKSICVPAPAAPNSRQSGEVVPSDLWAWRKYGQKPIKGSPYPRGYYRCSSSKGCPARKQVERSRTDPNMLVITYTSEHNHPWPTHRNALAGSSRSQPSKNNNIAASKNEEEEEEESNSDSNKVNNNVFVREEEKQLEMDDVEFCDIGVPYYRPISKMNNYLQLDQGLFAEFGEIEKDQSVN…		Glyma08g08340.1	Glyma08g08340.1	GmWRKY177	0	1	0	0	0	0	0	0	0	0	0	0	1	1
	MSVEPKELYYQDLVLDHNIINNQHQGTEAGSNTTMYEKHFSSTLIPSVSAAYDSSQAFDPSYMSFTDCLQGSMDYNSLATSFGLSPSSSEVFSSVEGNQKPAEGGGDGGGGGGGSGGSETLATLNSSISSSSSEAGAEEDSGKSKKERQVKTEEGGENSKKGNKEKKKGEKKQKEPRFAFMTKSEVDHLEDGYRWRKYGQKAVKNSPYPRSYYRCTTQKCTVKKRVERSFQDPTTVITTYEGQHNHPVPTSLRGNAAAGMFTPSSLLATPTHPLAAGSNFPQDLFLHMHYPQYGLLQDIVPSMLHNKSHHNQN		Glyma08g08720.1	Glyma08g08720.1	GmWRKY128	4	9	6	6	1	1	0	0	0	1	1	1	2	50
	MDSKFRKNNRNSYTSEQDQDTDHDVAQENIAESPPSSTVFNIDGLVPSPTPSSKRRRAIQKRVVQIPMKETEGCRLKGESNTPPSDSWAWRKYGQKPIKGSPYPRGYYRCSSSKGCPARKQVERSCVDPTMLVVTYSSDHNHPWPPSRNHARPTKKPEPVPDPVQPEPEEKFADLGGDDSMITTAEELGWLGEMETTSSTVLESPIMATGYHADVALIPMREEDESLFADLGELPECSVVFRQGLLTERRRYTAPWCGTTS		Glyma08g12460.1	Glyma08g12460.1	GmWRKY35	1	1	1	1	0	0	0	0	0	0	1	0	76	29
	MDFYFGNSPPYPNNYAHNSLNMALSSPEIALSDYLMLDDYVDHQDSRSSQSTESSEKATFNDATHGFSTGATSKNNNINCKNGINENKGGVGPRIAFRTKSELEIMDDGYKWRKYGKKSVKSSPNLRNYYKCSSGGCSVKKRVERDRDDYSYVITTYEGVHNHESPFTTYYSPISFVHSDTTFK		Glyma08g15050.1	Glyma08g15050.1	GmWRKY6	0	6	0	2	8	0	1	0	0	0	0	0	2	1
	MSTTSHPIVHHSLFDEQDQIPTQMGFFSFPTNLTFPPLGCHQSSLKAFSSIAPSSLAISQQDSASNLTAETLFSTTAQKSREDLTSSFGGGQFLSLHRSSVNPWALGEVAECFSSKRSGFDDHHFRISAMKMKKIKARRKVREPRFCFKTMSDVDVLDDGYKWRKYGQKVVKNTQHPRSYYRCTQDNCRVKKRVERLAEDPRMVITTYEGRHVHSPSNDLEDSQTPSQLDSFLLW		Glyma08g15210.1	Glyma08g15210.1	GmWRKY40	1	0	0	0	0	0	0	0	0	0	0	0	2	0
	MSTTSHPIVHHSLFDEQDQIPTQMGFFSFPTNLTFPPLGCHQSSLKAFSSIAPSSLAISQQDSASNLTAETLFSTTAQKSREDLTSSFGGGQFLSLHRSSVNPWALGEVAECFSSKRSGFDDHHFRISAMKMKKIKARRKVREPRFCFKTMSDVDVLDDGYKWRKYGQKVVKNTQHPSYYRCTQDNCRVKKRVERLAEDPRMVITTYEGRHVHSPSNDLEDSQTPSQLDSFLLW		Glyma08g15210.3	Glyma08g15210.3		1	0	0	0	0	0	0	0	0	0	0	0	2	0
	MDCSSWINTSLDLSINPRRVHEEAVPKVVESKLFSLGMPKFNVEEESTSDLEEELKRVSAENKKLAEMLSVVCENYNTLRSHLMEYMRKNGEKEVSPTSKKRKSESSNNNNSNLMGTNNGNSESSSTDEESCKKPREETIKAKISRVYVRTESSDTSLIVKDGYQWRKYGQKVTRDNPYPRAYFKCSFAPSCPVKKKVQRSVDDHSVLLATYEGEHNHPQASSQMEATSGSGRSVTLGSVPCSASLSTSTPTLVTLDLTKSKGSNDSKSTKPKGDSPKVPQVLVEQMATSLTTDPNFRAALVAAISGRLLHNN		Glyma08g23380.1	Glyma08g23380.1	GmWRKY56	3	3	0	7	11	0	0	0	1	1	1	1	0	5
	MDCSSWINTSLDLSINPRRVHEEAVPKVVESKLFSLGMPKFNVEEESTSDLEEELKRVSAENKKLAEMLSVVCENYNTLRSHLMEYMRKNGEKEVSPTSKKRKSESSNNNNSNLMGTNNGNSESSSTDEESCKKPREETIKAKISRVYVRTESSDTSLIVKDGYQWRKYGQKVTRDNPYPRAYFKCSFAPSCPVKKKVNIYNQVLTGLVIHMFVGKWISS		Glyma08g23380.3	Glyma08g23380.3		3	3	0	7	11	0	0	0	1	1	1	1	0	5
	MDCSSWINTSLDLSINPRRVHEEAVPVVESKLFSLGMPKFNVEEESTSDLEEELKRVSAENKKLAEMLSVVCENYNTLRSHLMEYMRKNGEKEVSPTSKKRKSESSNNNNSNLMGTNNGNSESSSTDEESCKKPREETIKAKISRVYVRTESSDTSLIVKDGYQWRKYGQKVTRDNPYPRAYFKCSFAPSCPVKKKVQRSVDDHSVLLATYEGEHNHPQASSQMEATSGSGRSVTLGSVPCSASLSTSTPTLVTLDLTKSKGSNDSKSTKPKGDSPKVPQVLVEQMATSLTTDPNFRAALVAAISGRLLHNN		Glyma08g23380.4	Glyma08g23380.4		3	3	0	7	11	0	0	0	1	1	1	1	0	5
	MSTPNTDSGTAPPPRPTITLPPRPSAEAFFSAAAGASPGPMTLVSSFFGSDAAADCRSFSQLLAGAMASPMAFSAAAAAADNSGKDDDGPHKGFKQSRPMNLVIARSPVFTVPPGLSPSGFLNSPGFFSPQSPFGMSHQQALAQVTAQAVLAQSHMHMQADYQMPAVTAPTEPPVRQLSFALNEASEQQVVSCVSSVSEPRNAQLEAPELSQADKKYQPSSQAIDKPADDGYNWRKYGQKQVKGSEYPRSYYKCTHLNCVVKKKVERAPDGHITEIIYKGQHNHEKPQANRRAKDNSDSNGNVTVQPKSESNSQGWVGQLNKFSEKIPDSSVAKSDQTSNQGAPPRQLLPGSSESEEVGDVDNREEADDGEPNPKRRNTDVGVSEVPLSQKTVTEPKII…		Glyma08g26230.1	Glyma08g26230.1	GmWRKY4	9	10	7	5	3	1	3	3	2	1	2	2	7	4
	HESPADHKALWGDVDQASETMSMIKKARVSVRARTDSSMISDGCQWRKYGQKMAKGNPCPRSYYRCSMGTACPVRKQVQRSAEDQSVLITTYEGQHNHVLPPTAKAMASTTSAVTSMLLSGSMLSSDGLIHPNILESTAALSCSQNTAATLSASAPFPTITLDLTQSATNNSSQLLQGAPQDNQHSLLSPVLAQKFMSSATNIFDQGTETASFVDTVNAATAAITADPKFSAALMAAITSIIGGSHSNINGTSGDIQHGNNN		Glyma08g43260.1	Glyma08g43260.1	GmWRKY140	#	#	#	#	#	#	#	#	#	#	#	#	#	#
	MDAGEALSDDPNRPNSAADAAPAPAGARYKLLSPAKLPISRSPCVTISPGLSPTSFLESPVLLSNMKVEPSPTTGSLSLLHQTAYGSMTSAASATFPVTTVCFNSNTVDERKPSFFEFKPHSGSNMVMNYLMLLLVKLMNISDHFVPADFDNHASEKSTQIDSQGKAQAFDSSALVKNESASPSNELSLSSPVQMDCSGASARVEGDLDELNPRSNITTGLQASQVDNRGSGLTVAAERVSDDGYNWRKYGQKHVKGSEFPRSYYKCTHPNCEVKKLFERSHDGQITEIIYKGTHDHPKPQPNRRYSAGTIMSVQEDRSDKASLTSRDDKGSNMCGQGSHLAEPDGKPELLPVATNDGDLDGLGVLSNRNNDEVDDDDPFSKRRKMDVGIADITPVVKP…		Glyma08g43770.1	Glyma08g43770.1	GmWRKY18	5	5	8	7	4	3	4	2	2	1	3	2	7	5
	MDKGWVSSQSLLPPTPDNTMFPLLGFPVKLSRPTMELHHDNRKLVAEVDFFSHTPPPNIVKKELDQTPLHINTGLQLLTANTRSDQSTVDDGLSSDAEDKRAKTTELAQLQVELQRMNAENKKLKEMLSHVTGNYTALQMHLVTLMQQNQQRTESTENGVAQGKVEDKNHGVGGGKVPRQFLDIGPSGTAEVDDQVSDSSSDERTRSSTPQDNNTEAGTRDGARNNNGNKSELGREESPDSESQGWGPNKLQKVNPSNPMDQSTAEATMRKARVSVRARSEAPMISDGCQWRKYGQKMAKGNPCPRAYYRCTMAVGCPVRKQVQRCADDRTILVTTYEGTHNHPLPPAAMAMASTTAAAATMLLSGSMSSADGVMNPNLLARAILPCSTSMATLSASAP…		Glyma09g00820.1	Glyma09g00820.1	GmWRKY23	3	14	4	3	4	0	0	1	1	0	0	0	30	6
	MDNYQGDLTDILRASGTSSSDQLHTTSHHHHHSSSHTTLSHNDHWHHHQHFSSSSSDPPITFSSSSSVLIQDTNFGDPFSTMRDPFLQELDMPSASAYFTGGALELEAAATFGSILEEHDNNNMRRPCKNIFSNMIQISPNAKLPISPYDSTNTAMAPSPRPIKPPALVSPNMVMNANTSKECLVDTTGVQISSPRNPGLKRRKNQAKKVVCIPAPAAANSRQTGEVVPSDLWAWRKYGQKPIKGSPYPRGYYRCSSSKGCSARKQVERSRNDPNMLVITYTSEHNHPWPKQRNALAGSTRSQPSKNNNNAAASNSKNSEGSNSQKESNNYNNSSEGNVSPVVAGNSSNSVKEENMEDIEKHQIEMDEGEFSDGIPYKPSLMDHQSTNNQQSEDFFAEL…		Glyma09g03450.1	Glyma09g03450.1	GmWRKY156	#	#	#	#	#	#	#	#	#	#	#	#	#	#
	MAEEKRQEQVANPNNSSSTTMPFSDQIPNNNNSIMMTFPFQQPSTIFDLMMMPSSSSFMDLLAVQDYNVPLFDWLPAGVAHHPSPSPASSNVPDSSEVLNTPASPNFSSISSSSNEATVNNNSEQQSGKELQEEEGGNGGRGDNQDQDKTKKQLKAKKKKKKKNQKKQREPRFAFMTKSEVDHLDDGYKWRKYGQKAVKNSPYPRSYYRCTSAGCGVKKRVERSSEDPSMVVTTYEGQHTHPCPASARSSLGFVTQPAAFGPSHFMLPHQAQASALSVVSSSSNYINTTSFGGFVQDHSTRRGFGHEALLRDNGLLQDIIVPTQVTKEEMD		Glyma09g03900.1	Glyma09g03900.1	GmWRKY26	1	2	3	2	1	1	1	1	0	0	0	0	1	0
	MMALDMIDVVPRTRMEEENIAIQEAASAGLKSMEHLIRLLSPSSSLHNNVNNLNLNHLDCSEITGFTVSKFKQVINLLNRTGHARFRRSPPQAQAQAQAQAQAQTNPQPQPQIQQQGFSLDFVKPTILNSKPINKDETLTLSTTSSSFMSSVTNDASVSDGKIGPFLPPSAAKPPLSSAHRKKCRDAAAALSAKPSCHCSKKRKSRVKRTIRVPAISSKIADIPPDEYSWRKYGQKPIKGSPYPRGYYKCSTVRGCPARKHVERAQDDPKMLIVTYEGEHRHVLPLTSAAGVSFGH		Glyma09g06980.1	Glyma09g06980.1	GmWRKY47	25	40	13	24	52	3	7	9	6	2	5	2	23	18
	MLHTRQFLNIGESSILDGNTKACAIAENVEKKILGKNLASDINKYNVKGEINSQITLNEVKSTEDQASEVTCRRARVSIRARSDFSLMGDGCQWRKYGQKTAKGNPCPRAYYRCSMGTACPVRKHVQRCFKDETILITTYEGNHNHPLPPAARPLASSTSAALNMFLSGSITSSHCTTTLSNSPLFSSSPSTISPSTAVATFSHNATCPTVTLDLTQPNNYLQFQRATTSSQDRHTPSFFPLPLHGNPQNYSEDLMHLWYRVPLPTMLAPENKNLALVDVVSEAITKDPSLKAALFSAISSLTEDPDQKNNINNQSQLSKSSGGYDPCSKVPAIIPPHQPCTTQLI		Glyma09g09400.1	Glyma09g09400.1	GmWRKY133	0	0	0	0	0	0	0	0	0	0	0	0	19	1
	MTHEDWDLFAIVRSCKAATFTATTNTETPPTTTTTTTSNTTSCSGLSQENGSFSFPNLVQPTTNGFQELQHQQLLINFNPTNTITSTSTSTTDTAKFQQQQLQTPEQQQPQQNQPPLQAPQTSHILSPTTQPQTPRSRKRKSQQKKMVCHVTAQNLSSDLWAWRKYGQKPIKGSPYPRNYYRCSSCKGCAARKQVERSTSEPNTFIVTYTGDHKHAKPVHRNSLAGNTRTKLSTTRLPETHETVSSFSHVGKVPSEEDEDVLIPNTGAMSDSIFLGLTNFDRDGVSTL		Glyma09g24080.1	Glyma09g24080.1	GmWRKY139	0	0	0	0	0	0	0	0	0	0	0	0	1	0
	EIVIIEAMSKISGPSGPDEIEEKRVTKEEKIKSAKTEMGEVKEENERLKMMLERVEKDYHSLQLRFFDIHHEDVSKKGLADSSTCHDHETEELVSLCLGRSPMVPKKEARIGNSNKLKEDVGPNLTLGLDSKHLLSMEVVSDFSPMNSSEQPKEAEEEVTLSTNQSAKVINVNDDMSDQMPAKRARVSVRARCDTPTMNDGCQWRKYGQKIAKRNPCPRAYYRCTVAPTCPVRRQVQRCAEDLSILITTYEGTHNHPLPVSATAMASTTSAAASMLLSGSSTSHHPTNHNSASFGNAPTTLQSGLSFSHQFDESRTKQVFSPPNHASLHMFPTITLDMTYSASNSSSLTQFHHRLPSTMASISNLKFSPASLSCSQDNNFIPSIWSKGGDTTTPPIIDK…		Glyma09g37470.1	Glyma09g37470.1	GmWRKY108	0	0	0	0	0	0	0	0	0	0	0	0	2	1
	MEGERGGAPNYELQVSFTNTPQAIHELGFVQYEENQVLGFLSPSSQSQSSPLSQSLKSDTLVVATATTAIAAAATIGFVSHSELAIKTWNNDQEVGTLDPKPVEEENCTGNGSDQGNNNAWWRSAATEKNKLKIRRKLREPRFCFQTRSDVDVLDDGYKWRKYGQKVVKNSLHPRSYYRCTHNNCRVKKRVERLSEDCRMVITTYEGRHNHSPCDDSNSSENECFTSF		Glyma09g37930.1	Glyma09g37930.1	GmWRKY70	0	0	1	1	0	0	0	1	0	0	0	0	1	0
	KYGQKQVKGSEYPRSYYKCTQPKCQVKKKVERSHDGQITEIIYKGAHNHAQPHPGHRASSLSTDEVSDMAGDSTLAKIEGGYVWRNIQTGLRETKQSFDWKADGQERTPTTSAVTELSDPISTNNAKSLCMLESEDTPELSSTLASHDGDEDGTAQALVSAEDEAENDELDSKRRKKESYAVEPNLPPTRAVREPRVVVQIESDVDILDDGYRWRKYGQKVVKGNPNPRSYYKCTSAGCMVRKHVERASQNLKYVLTTYEGKHNHEVPTARTNNQVNSSDGGLPPNGANGQVALTLPKPETHQTLFGHHFDRKPEFSNEFLRASLVGSFSNDMKFGPSTLCQMKYPSLNNTMPYGSYGLNHEHCTAPQAGSIASMFPDFPMPLPLNLPSSGLNFNCVKP…		Glyma09g38580.1	Glyma09g38580.1	GmWRKY107	#	#	#	#	#	#	#	#	#	#	#	#	#	#
	MESQDPPNPPPQNNPFIFTPNSMLQNPNWDPQEQSGLCDIDWGNLFSAQNGLLLNGDAKDAIECASSFSFVAQNKGVCEEEKGNKEKRKGGRMKKTTRVPRFAFQTRSADDILDDGYRWRKYGQKAVKNSTYPRSYYRCTHHTCNVKKQVQRLSKDTSIVVTTYEGIHNHPCEKLMETLTPLLKQIQFLASL		Glyma09g39000.1	Glyma09g39000.1	GmWRKY88	0	1	0	0	0	0	0	0	0	0	0	0	11	3
	MAEDWDLHAVVRGCSTVTSSSVSSSSSSSSGFASCYFHPEAAASSSSSSGFNIFKGEQGISQALSLSAYPFEARSSIEELHELCKPFFSKSQPLTLQASSPLSSLSSYSSAPPKSVSTQEKQQQRSKQPHAVTTPRSKRRKNQLKKVCQVPVENLSSDIWAWRKYGQKPIKGSPYPRGYYRCSSSKGCLARKQVERNRSDPTMFIVTYTAEHNHPAPTHRNSLAGSTRQKPLAPQTATTTEEDSEKSKSFTKPTSPATSGAEEEAPTPPQGEKSESREEKEDVMDDEEEDEFGLSDMVLSDDFFESLDELSQLTAPSVVTGDCFSDPFSAIAIPSWVASGAATAGGCR		Glyma09g39040.1	Glyma09g39040.1	GmWRKY170	4	4	4	12	3	2	3	2	4	1	2	1	11	0
	MENLGGSSRRKAIEELLRGRDSAQQLKSVINGTYDDGSATPFAQQLVKEVLMSFTNSLLFLHNNPTSESHHVFNVQVWDSPKSEDSQESNCKSSTIKEPRGCYKRRRTEQTWEKESEAPIDDGHHWRKYGQKEILNAKFPRNYYRCTHKFDQGCQATKQVQRVQEEPILFKTTYYGHHTCKNSANPDIILDPMSPSSSSKFLSFDNSFSTPSKQECPFLSSSNNFPSSSSVKRECKEEVPPSISSNDYLISSDLTFDSSPRHHVTLSSTLDSEYKSVDISDVLYDSAQLDFVFEPFLEIR		Glyma09g41050.1	Glyma09g41050.1	GmWRKY74	19	58	13	49	89	1	2	1	1	0	0	0	8	5
	NQVGLDVPKFKSVQPPSLLFSPSSISPSSYFNFSSAFSPSEFLNSPLFFPSPNIFASPTTEALVGQSFNWRNGSGEEQQRGKEDEKNYSDFSFQTQIQSSSNMFQVEPLKKQDMWKFNEPTKQTDFSPERTATKSEFPSIQSFSSEMAEGKPEIQSSSVPGSGYFDYTSASQSVREQKRTEDGFNWIKYGQKQVKGSENPRSYYKCTHPNCSVKKKVEKSLDGHITEIVYKGQHSHPKPQSTRRTNSQSIHQPSSSCTNSGITDHSVVTLGNPQMDHFSIQEDSSASVGEEEFEQTPQTSYSGGDGDNLGPDAKRWKGDNENDGYSVSASRSVREPRVVVETTSEIDILDDGFRWRKYGQKVVKGNSNARSYYKCTAPGCSVRKHVERAAHDIKAVITT…		Glyma09g41670.1	Glyma09g41670.1	GmWRKY106	0	1	0	1	1	0	0	0	1	0	0	1	5	3
	MEKKEMAVKTEDAVGSSSFPCYNYSNLYPFSNAFDFSEVEKSSLGFMELLGVQDYSPLLELPQLSTVSVQSHHHSTVTVPSDNGKECSEVLNHQPATPNSSSISSASTDAVNDEQKKTLDQAEEDDDDDDEGQHKTKKQLKPKKTNQKRQREPRFAFMTKSEVDHLEDGYRWRKYGQKAVKNSPFPRSYYRCTSVSCNVKKRVERSFTDPSVVVTTYEGQHTHPSPVMPRSVVSSGYANNFASVLPLGNYLSQYQQQHHHHQQQKLLVNTLSSLGFPYNDSSSPKNAVFIQERRLCSNQGTNAFLRDHGLLQDVVPSHMLKEE		Glyma10g01450.1	Glyma10g01450.1	GmWRKY54	0	4	4	2	4	1	2	1	1	0	1	0	7	6
	MSHMFVDKWGGLLVFWCSLVWFLFSSLFFINFLEANMEEVEQANRVAVESCHRVLSLLSQPRDQVQHRNLMVETGETVVRFKKVVSMLHNGLGHARVRKLKNPQIPSSHQSIFLDNPNCKTLTNNSNNNHHSKKNLYFPQTSYPDNSVQEHGSTIKNSLSLGQPSLELSSNGKSPLHLTQQGSSNHYHFFQQQQQQRLLQQQQQQQQMKHQAEMLFRRNNSGINLNFDSTSCTPTMSSTKSFISSLSIDGSVANLDGSAFHLIGAPHSSDQNSQQPKRKCSARGDEGSLKCGSSARCHCSKKRKHRVKRAIKVPAISNKLADIPPDDYSWRKYGQKPIKGSPHPRGYYKCSSMRGCPARKHVERCLEEPTMLIVTYEGEHNHPKLPTQSANA		Glyma10g03820.1	Glyma10g03820.1	GmWRKY72	5	8	11	7	5	6	8	6	2	2	4	2	5	1
	MNDGCHCRKYGQKMGKGNPCPRAYYRCTASPSCPVRKQVQRCAEDMSILITTYEGTHNNPLPMSATAMACKTFATASMLQSPSLSSQHGLVDSAISSIINSISRRQQFYFPNSSISTLNSHPTITLDLTTPPTSSSNSSFTCMPKYSSTNLNFSSGFSPLHSSMPQSPWNRHQGGNYMLNTGNQNQPHSVGHLHQPIYMSNNSTISQHSFPNPIVAATEAIIRSNPKFQSALAIALTTYVGNEASSDWGAKLHKRNEVDDFNQPF		Glyma10g14610.1	Glyma10g14610.1	GmWRKYpg37	0	0	0	0	0	0	0	0	0	0	0	0	0	0
	STDFLRQNLNLYPTTVNTGEHADPSIKEVDFFSSRSPTKNSDTDNSSPEEPHDHPRKRKFSCYTKNKHTALNLSPSAGLSRSAANDENIETLLTTLQRESLRLKEENCKLRTMLDQITKNYNQLQLFIALQKQKQCQQPVDAASRWPYHNSPNLYINCRYNYKLSTSLTYVCMEQKMETNLNGMMFGQHLLDPRGPFTKLDAQVAPFPDDKSGQRGHPETDPVEDVLEQSTSQSWGSSKSPKFEESNSSELPLKKTRVSVRARSEAPLISDGCQWRKYGQKIAKGNPCPRAYYRCTMAVGCPVRKQVQRCMDDKTVLITTYEGNHNHPLPPSAIVMANSTSAAASMFLSSSCSTSNNNEALSNTVGVFSSMPYIPMATLSTSAPFPTITLDMTTNPSAL…		Glyma10g27860.1	Glyma10g27860.1	GmWRKY1	0	0	0	0	1	0	0	0	0	0	0	0	1	6
	VPADNINNCLVEMEGCQPLAPPTQDVAEQVHSSNDAEKVKFRFDLNAKPDEEEEVSAKVGGGSETHAAVSESADNVGPDNGLELTLNNDVHPTHAADDSDYEEDRAIKTTQFNVIVFTWCRKRKRSLEEYKKGTGKSFHGETTVVVQFESKNETILDDGYNWRKYGQKVIKGHTYPRYTVRSLLTRCTCKKQINQILKYNSNSKSLLLLSFFCQYICINLTSFHGSFPGPTTNA		Glyma10g31420.1	Glyma10g31420.1	GmWRKY153	#	#	#	#	#	#	#	#	#	#	#	#	#	#
	MAEDWDLFAIVRSCQSATTTIPQTTTNNTSSSLVTSTIKEEIYDAFSSPNIVPPNTNEFQELHQLFTPFNPTNNTSAPGINPNSPYFAEQESQQISEHLHIWPHFQQINQLQALQKHEFRLPQNISPTVSPNAQPQTPKSRKRKSQQKKMVCHVTADNLSADLWAWRKYGQKPIKGSPYPRNYYRCSSSKGCMARKQVERSNTEPDMFVVTYTGDHSHPRPTHRNSLAGSTRSKTLVTNPPPSPGSLSCFQATPFSSSSSSPPHSPTSPEEDPRKPPI		Glyma10g37460.1	Glyma10g37460.1	GmWRKY2	0	0	0	0	0	0	0	0	0	0	0	0	1	0
	MDWDLQAIVGCTKAPAATVMDNSHLMFFQHLCPEEQDDLLFNFQEFSETTTVVDELEELYKPFYPPHVHVDNNNPLPIVANSLPIPDEEVKELKPSHKAASRCKKSKKQQKNKRVVTAADGVSDPWAWRKYGQKPIKGSAYPRSYYRCSSSKGCLARKHVERSQLDPGVLIAIEDEHEQIKELKKEEDFVEADGWFPSIEVEELKGLALDDRGFLDSTWLAIFLFLFQYMAQTLMEILDLIPPPKFPYLFFISKLVCFVYSKSFVLRF		Glyma11g02360.1	Glyma11g02360.1	GmWRKY132	#	#	#	#	#	#	#	#	#	#	#	#	#	#
	MAVDLMMGYRNHNFAQENAVREAASGLESVEKLIKLLSQTQQQFQTTSNSTSNSKSSMANIDTDYRAVADVAVSKFKKVISLLGSSRTGHARFRRAPVAPPPPPAEPRVYRATPVQQIPPPTLHTHAVVTDHSLVPKIERKDSSKTINFSYSNSFVSSLTAGDTDTKQPCSSSPSTAFQITNLSQVSSGGKPPLSSSSLKRKCSSENLGSAKCGSSSSRCHCSKKSRKMRQKRVVRVPAISLKMADIPPDDYSWRKYGQKPIKGSPHPRGYYKCSSVRGCPARKHVERALDDPSMLVVTYEGEHNHTLSAAEATNLILESS		Glyma11g05650.1	Glyma11g05650.1	GmWRKY14	13	6	13	7	15	1	2	2	2	1	1	0	3	2
	MTTSFSDLLSSPTSNHHNLGGFERPHHESYSSDQTGSSGGVPKFKSTPPPSLPLSHNHPQTPIFSPSSYFNIPHGLSLAELLDSPVLLNSSNVLPSPTAGSFGGQGFNWKSSYGESQQHIKEEDKSFSSFSFPTQTHPPLPSSTGFQSSTGIVQTGWSFPETAKQDGFASRISMSMVKTETTSAMQSLTPENNNHRNGFQSDHKNYQPQQVQTLSRRSDDGYNWRKYGQKQVKGSENPRSYYKCTYPNCPTKKKVEKSLDGQITEIVYKGTHNHPKPQAAKRNSLSASSSLAIPHSNHGSNELPHHQMDSVATPENSSISMDDDDFDHTKSGGDEFDNDEPDAKRWRIEGENEGISAVGSRTVREPRVVVQTTSDIDILDDGYRWRKYGQKVVKGNPNP…		Glyma11g29720.1	Glyma11g29720.1	GmWRKY19	0	3	0	0	0	0	0	0	1	0	0	0	8	1
	MDSDPIGSFFLHKPIVLNSFSAEDTNNHNPEWKKLSLHNNNMDATVTTKDYTIPFRINLSCSSADNHDDVSSPTSLRSRTEMDFFSNKNSTKDDDNNIVAAAGSASLPDNDHHSISPPTLDLKVNTCLNLLTTNASSDQSMVEDEISPNSEDKETKKEMADLQGDLERIKRENQKLRDTLDEVNTNYNALQMHFMNMMQERKGEEGEDQQEVSDGKVKEKKQGQSGGGVLVSRQFMDLGLASADIEPSSSSGGIRKEKEYDRGIESEDSPSGHADKVPRFSSPSKNNNVDQAEAEATMRKARVSVRARSEAPMITDGCQWRKYGQKMAKGNPCPRAYYRCTMAAGCPVRKQVQRCAEDRTVLITTYEGNHNHPLPPTAMAMAQTTSSAARMLLSGSMSS…		Glyma12g10350.1	Glyma12g10350.1	GmWRKY134	4	5	1	1	1	0	0	0	1	1	1	1	1	0
	MEEDEETQQRVTDSSLSTESRTSTPSDGAPPNSETLVHRSSLPHDLATHMQGSSTAHKGGKAESKVSAQPPDEETIEKDAVEAPQKQTENQLQSVCSTSLSELSPTSVSHSLSSALSPTVSQQRPSPPKANSVQVSKGDKGTPSDGTTLSSVSAVRASASDGYNWRKYGQKQVKNPMGSRSYYKCTHSNCCAKKIKFCDHSGHVIEIVYKSQHNHDPPHKIDTTKESKLLPSSEPKEESSVPKQSTKVLNNSDPSSSPKEPLQEAPCNGDKNLENSSNVENGKIILKEKHVNDREPKRRLNNGDLDSAVKHGKKPKFVVHATEDVGISGDGYRWRKYGQKLVKGNPHFRNYYRCTSSGCPVRKHIETAVDNSKALIITYKGVHDHDMPVPKKRHGPPSA…		Glyma12g23950.1	Glyma12g23950.1	GmWRKY44	2	5	6	6	3	2	2	4	4	2	3	2	6	4
	GLEIARKLKEDLSSASFVDTRDSLLQRILSCYGNALLLLRWNESMSTQQPTRTSSPLREGAQDHQQLKHNSKKRKMMPKWTKHIRVKIENDVEGPLEDGYNWRKYGQKDILSAKYPRSYYRCTFQKNKG		Glyma12g29970.1	Glyma12g29970.1	GmWRKYpg2	#	#	#	#	#	#	#	#	#	#	#	#	#	#
	MHHRRFSKLIHVADPDEPESGPEPASEAGPASPSSGEDTKTEAPSPKKRREMKKRVVTIPIGDVDGSKSKGENYPPSDSWAWRKYGQKPIKGSPYPRGYYRCSSSKGCPARKQVERSRVDPTKLIVTYAYEHNHSLPFPKSNSSAASAAVSDGAAVLPIESAARFPPEEEMTVFATDSDLELAGDAAVLLSHHHHHFGWFDDVASTGVLESPICGEVDDVAVPMREEDESLFADLGELPECSAVFRRRNIPATSAIRCGGITG		Glyma12g33990.1	Glyma12g33990.1	GmWRKY16	1	2	2	1	2	0	0	0	1	0	0	0	24	5
	MTVDLVGAAKMGMEENIAIQEAASAGLKSMEHLIRVLSSQIPSSASSSSNAHHHRLNLNHLDCTEITDFTVSKFKQVINLLNRTGHARFRSAPSHPSPSTSLPSQPQPQPQPQPYALTLDFAKPVMLKSNPNPNPSSTDLSVSQYSKTKDTTTSSISPPVSTTTSSFMSSITADGSVSDGKIGPAIIAAGKPPLSSSHRKRCHDATLSAGKASSSAHCHCSKRRKSRVKRMIRVPAISSKIADIPVDEYSWRKYGQKPIKGSPYPRGYYKCSSVRGCPARKHVERAQDDPNMLIVTYEGEHRHPQPRLPETAAGAGGTFAAHPV		Glyma13g00380.1	Glyma13g00380.1	GmWRKY13	16	20	18	22	24	3	5	7	10	4	7	6	47	64
	RSYYKCPSAGCNVRKHVERASMDPKAVITTYEGKHNHDVPATRNRSHNIATYNLMPLKPHKVVLEKHPLLKGMDFGNNDQRLELX		Glyma13g05720.1	Glyma13g05720.1	GmWRKYpg35	#	#	#	#	#	#	#	#	#	#	#	#	#	#
	MEGKIALKKLLEVQEKAYVNDTDAINWTEEPSIKNTLGSSLLSLSLNNLEPPQNHEQQNLNQLGLLQIELEEVKKENQNLRSMLNEISEHYAALQNQLLLAMQQKKLSSSPRNNEDMQKDSQQNNMEKPALPSCRQFLNTGKINNRVILQEAKIVEEQAFEASCKKARVSVRARSESSLMGDGCQWRKYGQKISKGNPCPRAYYRCNMGTACPVRKQVQRCAEDESVVITTYEGNHNHSLPPAARSMACTTSAALKMFLSGSTTSSHGSTYSYSNSDLFSPLCTSTYYPSAAPSCPTITLDLTQTSKNNMKFPSAISSNHLQPFPLSLHGQPQQSEGILPSEKNLALVDVVSAAITNDPSLKAALEAAVSSIIGDSQKSLPTFITASAVQHYGSIDLEL…		Glyma13g17800.1	Glyma13g17800.1	GmWRKY86	1	1	0	1	1	0	0	0	0	0	0	0	1	0
	DHVSDEVVLPVTIKGVSSSVKCQKPEYKDESFNAKRRSGSYKRKSSAPTWEKNSSILMEDGYAWRKYGQKMTMNAKYLRNYYRCTHKYDQGCLATKQVQRIQEDPPLYHTTYYGHHNCKSSLMLEPASSSDSSMFLSFSNTFPNKAEYPFSSSLYSSMKQEPMEVIHEDHIVHNQLPSSDYHMLCDYDLDFNYSRYGTMLSSTESVQFDEVCRSDQEFDG		Glyma13g34240.1	Glyma13g34240.1	GmWRKY168	0	0	0	0	0	0	0	0	0	0	0	0	0	0
	SIAPTWKKDSSILIEDGYTWRKYGQKMTSQSKYLRSYYRCTHKNDQGCQAIKQVQRIQDNPPLYRTTYYSHHTCKSPMNPEIIVEPFSPSASSILLSFDNNLQSKQENPK		Glyma13g34260.1	Glyma13g34260.1	GmWRKY166	#	#	#	#	#	#	#	#	#	#	#	#	#	#
	APSSVKCPETQGTDEACKSFFHAEKRRGCYKRKSSAPTWETNSSILLEDGYAWRKYGQKITLNAKYLRSYYRCTHKYDQGCPATKQVQRTQEDPPLYRTTYYGHHNCKSSLSPEIMMEPAFSSGSSMILSFTSTLTSKEGYPFSSSLSSSTKLEPMEYFWYSLL		Glyma13g34280.1	Glyma13g34280.1	GmWRKY167	#	#	#	#	#	#	#	#	#	#	#	#	#	#
	MHHRRFSKLIHVADPDEPESGPEPASEAGPASPSSGEDTKTEAPSPKKRREMKKRVVTIPIGDVDGSKSKGENYPPSDSWAWRKYGQKPIKGSPYPRGYYRCSSSKGCPARKQVERSRVDPTKLIVTYAYEHNHSLPLPKSNSSAASAAVSDGATSSSPADSAARYPPEEEMKVFATDSDLELAGDAAVLLSHHHHHHFGWFDDVTSTGVLESPICGEVDDVAVPMREEDESLFADLGELPECSAVFRRMNIPATSAIRCGGITG		Glyma13g36540.1	Glyma13g36540.1	GmWRKY52	2	5	2	2	3	1	2	1	1	0	0	0	37	6
	MARGGGLSIDSDPIGSFLPHEPIVLNSFPEDNKDNNNSRQQHKWKLGTNMDATVSRKSSPSSTSNTNTTIPFQDHLTSDDKMPHLDEMNFFPNKSNKDDDDDNNLASASTSAPPSLDHLHHTHDHSSAILGLKVNTGLNLLTTNASSDQSMVVDDDISPNSGDKRAKSEMVVLQVELERMKVENHRLKNMLDQVNNNYNALQTHLVSLMKDQMDKEDDKQQPHQVFDGKLEEKQAGNGGGALVPRQFMDLGLATNADTNETSHSHSSSVIRSQDSPPTNNTEVASKKNGGASDEGLVFDQDKKEFGRGIEREDSPSDQGVAANNNVPKFSPPRNVDQAEATMRKARVSVRARSEAPMITDGCQWRKYGQKMAKGNPCPRAYYRCTMAAGCPVRKQVQRC…		Glyma13g38630.1	Glyma13g38630.1	GmWRKY36	0	2	0	1	0	0	0	0	0	0	0	0	7	2
	MDYSSWMINTSLDLNINPHRLHEELPKKEVENNFLSLNLEVKKSSVKQESAGALAEELKRVSAENKKLTEMLTEMCENYNTLRGNLMEYMRKNPDKEHSSSKKRKSESNNNSIPMGVNGTSESSSTDEESCKKQKEDIKTKISRVYMRTEASDKSLIVKDGYQWRKYGQKVTRDNPSPRAYFKCSFAPSCPVKKKVQRSVDDQSVLVATYEGEHNHPHPSQMEVTTGSNRCMTLGSVPCSASLSSSPPTATLDWTKSKSSSESKNTSPKTESPEVPQVLVEQMATSLTKDPNFRAALVAAISGKMLHNN		Glyma13g44730.1	Glyma13g44730.1	GmWRKY67	14	6	1	3	16	0	1	2	0	0	3	1	0	1
	MVSTDKSADQNIPSDELQQRVSPDSDTTLSQGHDTKNDLSKPEEATSILSIVVKNEEGKDSDATACALESDQEGSTCSLPLGKPLQSPDTLSHEFPRLQSSQECPSIIREKVSKDGYNWRKYGQKHVKGNEFIRSYYKCTHPNCQAKKQLQQSNNGHITDSICIGQHNHPRPQLNSTVSVECVLPVVEQAPHKPSLANVEDLNVFFDIIHEDKASVEHGCMPQQIKPLQSFPPAKVSPVNELKAAHLQLTKAKNQVHDNKEPESKRLKKDNSNADVARVDMSTRESRVVVVQTSSEVDLVNDGYRWRKYGQKLVKGNTNPRSYYRCSNPGCPVKKHVERASYDSKTVITTYEGQHDHEIPPGRTVTQNAATNTRTTATNGKAGTKSEGNTDDTGERSGL…		Glyma14g01010.1	Glyma14g01010.1	GmWRKY68	4	6	4	4	3	2	3	1	2	1	3	2	10	8
	MVSTDKSADQNIPSDELQQRVSPDSDTTLSQGHDTKNDLSKPEEATSILSIVVKNEEGKDSDATACALESDQEGSTCSLPLGKPLQSPDTLSHEFPRLQSSQECPSIIREKVSKDGYNWRKYGQKHVKGNEFIRSYYKCTHPNCQAKKQLQQSNNGHITDSICIGQHNHPRPQLNSTVSVECVLPVVEQAPHKPSLANVEDLNVFFDIIHEDKASVEHGCMPQQIKPLQSFPPAKVSPVNELKAAHLQLTKAKNQVHDNKEPESKRLSYYRCSNPGCPVKKHVERASYDSKTVITTYEGQHDHEIPPGRTVTQNAATNTRTTATNGKAGTKSEGNTDDTGERSGLGLTSRLTEQQTGKSTTKSKAGDMVEFRVIRLSNEGPEIKLSEQQQQKDNSATKD…		Glyma14g01010.2	Glyma14g01010.2		4	6	4	4	3	2	3	1	2	1	3	2	10	8
	MDGTTNSGEPRSSSVLQNTGASEDPNRSGSGQNSMARYKLMSPAKLPISRSPCITIPPGLSPTSFLESPVLLSNMKVEASPTTGSLRKLQQTMHGSMASAAFPVTTACFDTNTVDDRKSSFFEFKPLSRSNMVPADFNNHVSKQSTQVEGPGKTQSFASSPLVESEIAVPSNELSLSSPVQKVSSSASAPVDVDLDDINHKGNTATGLQASHVEVRGSGLSVAAEKTSDDGYNWRKYGQKLVKGSEFPRSYYKCTHPNCEVKKLFERSHDGQITEIVYKGTHDHPKPQPSCRYSTGTVMSIQGERSDKASMAGRDDKATAMYGQVSHAAEPNSTPESSPVATNDDGLEGVAGFVSNRTNEEVDNDDPFSKRRKMELGNVDITPVVKPIREPRVVVQTLS…		Glyma14g01980.1	Glyma14g01980.1	GmWRKY1/7	5	3	4	4	4	1	2	3	1	0	1	1	7	2
	MENEKDRFYDPFHYNHHHDQQLNHSSSSFPFFRDNNNNSAPIGSQLNFQGFDDHNNPSSHHHTTFTDCLHGSMDYNTLSRAFDMSCSSSEVISSNIVENPKKPSAGGDSVGVSGNQQSTPNSSVSSSSNEAEAIIEEDSTKSQKDKQPKGCEEGDEKSKKERFRNKPKKKEKKPREPRFSFLTKSEIDHLEDGYRWRKYGQKAVKNSPYPRSYYRCTSQKCGVKKRVERSFQDPTIVITTYEGQHNHHCPATLRGSAASMLSSPSFFGSSYMASSLPQDFLAQLLPSYSQNDHQNPMFNQNLSHNLHPQPQQQQQFQLSRDYGLLQDLLPSFPGKQVP		Glyma14g03280.1	Glyma14g03280.1	GmWRKY95	1	6	2	3	0	0	0	0	0	0	0	0	1	0
	MHDDLESVASENVLNQVHQASNLGEFGGGSSHFEGSSSIVPHEMMEVCFICSLRCLYSHFQMTKCMFRLKRSCKERVAFKTMSEIEVLDDGYRWRKYGKKMVKKCPNPRNNYRCSVDGCTVKKRVERDKDDPRYVITTYEGNHTHPTSS		Glyma14g11440.1	Glyma14g11440.1	GmWRKY118	0	0	0	0	0	0	0	0	0	0	0	0	0	0
	MVVQLFNTAIIMDEKVETLKAELQRVREENNTLRLMLEVLNSKCTKLEIHLQEINKAQHKGMSSNQIGSVTVPPMFDTNKRPRLELPTAKKPLQIFVRTHPKDDSLIVKDGYQWRKYGQKVTKDNASPRAYFRCSMAPMCPVKKKVQRCLHDKSIVVATYDGEHNHAAIHESSSSTSKGSSPVVNNLPLMTSILNDKEPMNIGLALSGWSQTDHRRHCEDAMQQNNNNGGSNIRIEEYVSSLIKNPDFSMSLAEAVVRTITGQQKQQDINLNLDLPEE		Glyma14g11920.1	Glyma14g11920.1	GmWRKY82	0	0	0	0	1	0	0	0	0	0	0	0	0	0
	MEYVDTSLNLNVDPSSMHMVLGDGVLVEELRRLSCENKRLTGMLTHLCENYKALQKQLSQLINTNFEQLDPIESRKRKAESDQWCTNKFIGVNNAECSSITEDSFRKYKDFNSSPKVSKVLVKTEASNNSLYVMDGYQWRKYGQKVTRDNPSPRAYFRCSSAPSCPVKKKVQRSLEDPTILVTTYEGEHNHGHQRAEISLVSNQREAPPKGSSPVSSPTPTIRSAACPTVTFDLVKSGLVELESAQKSSIQQFLVQQMATSLTRDTNFTTALATAISGKILEAQW		Glyma14g11960.1	Glyma14g11960.1	GmWRKY138	0	3	0	0	1	0	0	0	0	0	0	0	1	0
	GCHCRKYGQKMGKGNPCPRAYYRCTASPSCPVRKHVQRCAEDMSILITTYEGTHNHPVPMSATAMACKTSATASMLQSPSLSSQHGLVDSAISSIINSISRPQQFYFPNSSISTLNSHPTITLDLTTPPTSSSNSSFTCMPKYSSTNLNFSSX		Glyma14g12290.1	Glyma14g12290.1	GmWRKYpg30	0	0	0	0	0	0	0	0	0	0	0	0	0	0
	MALELMGFPKLDEQKAIQEAASEGLKGMEHLIRTLSHQPFHLNTELTDVTVSKFKKLISLLNRTGHARFRRAPVQYSSPPAPVHNANTSTSSIQLPPPPQNPNIPAPVQFPSPAPVAVHHAPVTLDFTKPHNALLSSNAKSVELEFSKETFSVSSNSSFMSSAITGDGSVSNGKIFLAPPATSARKPPAFKKRCHEHREHSGDVSGNSKCHCVKRRKNRVKNTVRVPAISSKIADIPPDEYSWRKYGQKPIKGSPYPRGYYKCSTVRGCPARKHVERAPDDPAMLIVTYEGEHRHAVQAAMQENAAGVVGLVFEST		Glyma14g17730.1	Glyma14g17730.1	GmWRKY31	8	5	5	4	4	1	2	2	2	1	1	2	27	5
	MNNIICAESESEISISAKNKRMIMKELVKGQESATQLKVLLEKPFGSEGSLSCQELTANVLRSFTQAISIINSSSADEVAHRSLLNSGQNGSPVAVSGENRSQKGRRGRYNRRKNALTWTILSCTTDDNHAWRKYGQKRILNSEFPRSYFRCSHKYDQGCRAIKQVQVDQENPNMLQTTYIGIHTCNGTPMATHSAIDHHISSPNLTIKQEFPKEDTHSDVADHKYSDPNL		Glyma14g36430.1	Glyma14g36430.1	GmWRKY171	0	2	0	1	2	0	0	0	0	0	0	0	1	0
	MPFRNSNMIVQKKLWRIVGFLSSVIGLICYALSSSFNHLFGEWNFLKIILYAVISFSISSIMLLLKKWKLSKSFMLKAHVGVLVLLITSVYSFVSDKAVNGKPDMLSLISCFAFAFMSLCLSKQIDLGFGADLLNFFLGCLTVQLMHIHLMLSIVAAIFCYCFMFFRSKLDSQSQIGTVEVEDHVNIEIDAEDGKREFDDNRSDFQANHSHQQVPLLRMVGDGYNWRKYEDKVVKGSANQLSYYKCTQPTCYVKKKVERTIEGEIVDIHYQGTHTHCERMHNMKRNSSSEYLYSVLPSEPVTFPDQSFASQGNGELDYHVQQQRTPQYPNEI		Glyma14g37960.1	Glyma14g37960.1	GmWRKY169	0	1	0	0	0	0	0	0	0	0	0	0	1	0
	KIFFFSPQTPLMASSSGSLDTSASANSFTNFTFSTHPFMTTSFSDLLASPLDNNKPPQGGLSERTGSGVPKFKSTPPPSLPLSPPPISPSSYFAIPPGLSPAELLDSPVLLNSSNILPSPTTGAFVAQSFNWKSSSGGNQQIVKEEDKSFSNFSFQTRSGPPASSTATYQSSNVTVQTQQPWSFQEATKQDNFSSGKGMMKTENSSSMQSFSPEIASVQTNHSNGFQSDYGNYPPQSQTLSRRSDDGYNWRKYGQKQVKGSENPRSYYKCTYPNCPTKKKVERSLDGQITEIVYKGTHNHPKPQNTRRNSSNSSSLAIPHSNSIRTEIPDQSYATHGSGQMDSAATPENSSISIGDDDFEQSSQKCKSGGDEYDEDEPDAKRWKIEGENEGMSAPGSRT…		Glyma14g38010.1	Glyma14g38010.1	GmWRKY49	4	14	3	6	15	1	1	2	3	1	1	0	13	12
	MDYSSWINTSLDLNINLHRVHEELPKKQVENNFFSLDLEVKKSSVKQESAGALAEELKRVSAENKKLTEMLTEMCENYNTLRSNLMEYMRKNPDKELSSSRKRKSASSNNNSTIPMGVNGTSESSSTDEESCKNPKEDMKTKISRVYMRTEASDTSLIVKDGYQWRKYGQKVTRDNPSPRAYFKCSFAPSCPVKKKVQRSVDDQSVLVATYEGEHNHTHPSQMEVTTGSNRSVSCSASLSSSAPTVTLDWTKSKSSSESKNVNPKTESPEVPQVLVEQMATSLTKDPNFRAALVAAISGKMLHNNN		Glyma15g00570.1	Glyma15g00570.1	GmWRKY27	2	5	0	2	6	1	1	0	1	0	2	1	4	4
	MDKGWGLTLDTSSSQSLPLFPSNDNKMFPLLGFPVNLSRASKEDDENRKVVGEVDFFSDRNKPTPPPSHDHNVKPNIVKKEIDETPLHINTGLQLLTANTGSDQSTVDDGVSSDAENKRAKTTELAQLQVELQRMNSENKKLKEMLSHVTGNYTALQMHLVTLMQQNQQRTGSTENEVVQGKVEDKNVGVGGGKVPRQFLDIGPSGTAEVDDQVSDSSSDERTRSSTPQNHNIEAGARDGARNNNGKSQLGREESPDSESQGWSPNKLQKMNPSNPMDQSTAEATMRKARVSVRARSEAPMISDGCQWRKYGQKMAKGNPCPRAYYRCTMAVGCPVRKQAQRCTDDRTILVTTYEGTHNHPLPPAAMAMASTTTAAASMLLSGSMSSADGIMNPNLLAR…		Glyma15g11680.1	Glyma15g11680.1	GmWRKY94	6	15	4	9	12	1	2	2	1	0	0	0	28	6
	MDKGWGLTLDTSSSQSLPLFPSNDNKMFPLLGFPVNLSRASKEDDENRKVVGEVDFFSDRNKPTPPPSHDHNVKPNIVKKEIDETPLHINTGLQLLTANTGSDQSTVDDGVSSDAENKRAKTTELAQLQVELQRMNSENKKLKEMLSHVTGNYTALQMHLVTLMQQNQQRTGSTENEVVQGKVEDKNVGVGGGKVPRQFLDIGPSGTAEVDDQVSDSSSDERTRSSTPQNHNIEAGARDGARNNNGKSQLGREESPDSESQGWSPNKLQKMNPSNPMDQSTAEATMRKARVSVRARSEAPMISDGCQWRKYGQKMAKGNPCPRAYYRCTMAVGCPVRKQVSFSD		Glyma15g11680.2	Glyma15g11680.2		6	15	4	9	12	1	2	2	1	0	0	0	28	6
	MAPSPRPIKPPAVVSPNIMLNANTSKECLVDTTGMQISSPRNPGLKRRKNQAKKVVCIPAPAATNSRQTGEVVPSDLWAWRKYGQKPIKGSPYPRGYYRCSSSKGCSARKQVERSRNDPNMLVITYTSEHNHPWPTQRNALAGSTRSQPSKNNNNAASNSKNSEGSNPQKGTATRTKDEEESNNNNNSEGNVSPVMAGNSSNSVKEENMEDIERHQIEMDEGEFSDGLPYKPSLMDQSTNNQQSEDFFAELGEIEADPLDLLFTQGFGGADDQRESKSLDPFHLFDWSGDNNTNTNTSSSFEEPNNKRRL		Glyma15g14370.1	Glyma15g14370.1	GmWRKY157	#	#	#	#	#	#	#	#	#	#	#	#	#	#
	MAPSPRPIKPPAVVSPNIMLNANTSKECLVDTTGMQISSPRNPGLKRRKNQAKKVVCIPAPAATNSRQTGEVVPSDLWAWRKYGQKPIKGSPYPRGYYRCSSSKGCSARKQVERSRNDPNMLVITYTSEHNHPWPTQRNALAGSTRSQPSKNNNNAASNSKNSEGSNPQKGTATRTKDEEESNNNNNSEGNVSPVMAGNSSNSVKEENMEDIERHQIEMDEGEFSDGLPYKPSLMDQSTNNQQSEDFFAELGEIEADPLDLLFTQGFGGADDQRESKSLDPFHLFDWSGDNNTNTNTSSSFEEPNNKRRL		Glyma15g14370.2	Glyma15g14370.2	GmWRKY154	#	#	#	#	#	#	#	#	#	#	#	#	#	#
	MAEEKREEEVAHPNNSSSTTMPFSDEIPNNNNLMMTFPFQVPPTIFDVMMMPSSSSSFIDLLGVQDYNAPLFDCLPGGGYRPAPSPASSNVPDSSEVLNTPAASPNLSSISSSSNEATVNNNAEQSLKPGNDQEEAEAEEEGGNGGRGDDQDQDKTKKQLKPKKKNQKKQREPRFAFMTKSEVDHLDDGYKWRKYGQKAVKNSPYPRSYYRCTSAGCGVKKRVERSSDDPSIVVTTYEGQHRHPCPASARASFGFVSEPSSFGYAGSFGPSHFMLPHQHHQQAQSSALMYNNSTTPPLNVVSSSSTSNYMNTTSFGGFVQDHANRHGFGHEALLRDNGLLQDIIVPTQVRKEEKD		Glyma15g14860.1	Glyma15g14860.1	GmWRKY42	0	1	2	3	0	1	1	0	0	0	0	0	0	0
	MMALDMIDVVPRTRMEEAASAGLKSMEHLIRLLSPTSSNSNSSSSPLLNTNPNNLHCSQITDFTVSNFKQVINLLNRTGHARFRRSPPQAQAQAQTQTQTQTSLQPQPETQQGFSLDFVKPTILNSKPSNKDETLTLSTTSSSSFTSSVTNDASVSDGKIGPFLPPSAAKPPLSSAHRKKCRDAAAALSTKPSCHCSKKRKSRVKRTIRVPAVSSKIADIPSDEYSWRKYGQKPIKGSPYPRGYYKCSTVRGCPARKHVERAQDNPKMLIVTYEGEHRHVLPLTAAAGVSFGH		Glyma15g18250.1	Glyma15g18250.1	GmWRKY147	12	26	23	17	27	4	6	3	4	2	5	2	26	5
	MEDKAAIKELLEDEENPYDNTMGSTLLSLSLNNSGQPLNQMGMLRIKLEEAKKENEILKAMLNQVNQHCTALQNRILFEMQQHQLFSSSPRNDNNNHDLQGNKQDAEKLPMLHTRQFLNMGESSSILDGNTKACAIAENAEKKMLGKNLACDDNKYNVEGEINSQITSHEAKSTEDQVSEVTCRRARVSIRARSDFSSMFDGCQWRKYGQKTAKGNPCPRAYYRCSMGTACPVRKQVQRCFKDETVLITTYEGNHNHPLPPAARPLASSTSAALNMFLSGSITSSHSSTILPNSPLSTISPSTAVATFSQNATCPTVTLDLTQPNNNNYLQFQSATTSSQDHTQSFFPLPLHGNPQNYSEGLMHLWSKVPIPTMLAPEKNLALVDVVSEAINKDPSLKA…		Glyma15g20990.1	Glyma15g20990.1	GmWRKYpg33	0	0	0	0	0	0	0	0	0	0	0	0	6	1
	RQNRAREQNTKTEAILTSLNMKNGNQSNEASLSEEGLVEPRIVMQSFTDSEINGDGFHWRKYGQKVVKGNPYPRSYYRCTNIRCNVRKHVDIMLAEFLRSINITKWRAISERSI		Glyma15g37120.1	Glyma15g37120.1	GmWRKYpg34	#	#	#	#	#	#	#	#	#	#	#	#	#	#
	MEENMKCELVGLIDELMQGKELAKQLCDHLVSLSSSSSHETNEVLIEKILSTYEKALAMLNCKANVGESKANINGSMMDSPCSFTNGSPKSEVMEPEIKNKDVFKKRKTMSTCTEQVKVCLGTAHEGSLDDGYSWRKYGQKDILGAKFPRGYYRCTYRNVQGCLATKQVQKSDEDPMICEITYKGRHTCTQASHLNKTVIPPSKTKVNLLGENKHQTHQIKNQPRQEKIEQQPPETFFTFGSSSGLEVKIEDIDHKEGIFPSFCFSSPSIVGSENGDDNNSSIFSYTMIENNLMESFSPAFISPTTSDIESNTFCHWGSTGLGQSVQSSGSDITDIVSAPTSVTNSPIMDLDFFFDKIDFDTDFPLSTMELCT		Glyma16g02960.1	Glyma16g02960.1	GmWRKY60	8	7	6	13	21	0	1	1	0	0	0	0	2	1
	MQNPNLEPQGLHDDIDWVSLFSGQSNFLADANAMMECASSSSSSSSSSCALMAEKSDKETMKGGRLRKTTRPRFAFQTRSEDDILDDGYRWRKYGQKAVKNNMHPSYYRCTHHTCNVKKQVQRLSKDTSIVVTTYEGIHNHPCEKLMETLTPLLRQMQFLSRLASNNNGGPSSLL		Glyma16g03480.1	Glyma16g03480.1	GmWRKY150	0	1	0	0	0	1	0	0	0	0	0	0	3	1
	MEADWDLHAVVRGCTTTTSSAATTTTNSSSVSSSGFGACNPPSTSSCFFSVYNPAEQGGHVLSLSENPFEARSSNSIEGLHELCKPFFLKPQPQTLQTSSPLSSFSYSSTPKSPHKQQEQKQSQPQFHHAGSATTPRSKRRKNQLKKVCQVAAENLSSDIWAWRKYGQKPIKGSPYPRGYYRCSSSKGCLARKQVERNRSDPAMFIVTYTGEHNHPAPTHKNSLAGSTRHKPQTATAEDAATIKPASPSTSGMEEEVAQHSAKSESTEEEDMEDLMKNDEELPNEFGLTETVVSDDFFEGLEELTGSATDPFTAISSNIDRWPLANNSATAAGGS		Glyma16g03570.1	Glyma16g03570.1	GmWRKY143	1	4	1	2	1	1	1	1	1	0	1	0	8	0
	MENYSMLFPISNSSSYPISTSGVGSSQIGYNGQSSNAFLGLRPSNELLGSDDHDNGGEGGGDGDGNMLMSQISGGSNTNVSDELGGSGNSNNKKKGEKKVKKPRYAFQTRSQVDILDDGYRWRKYGQKAVKNNKFPRSYYRCTHQGCNVKKQVQRLTKDEGVVVTTYEGVHTHPIEKTTDNFEHILSQMKIYTPF		Glyma16g05880.1	Glyma16g05880.1	GmWRKY91	1	1	1	1	1	0	0	0	0	0	0	0	1	1
	RKSQQKKMVCHVTADNLSSDLWAWRKYGQKPIKGSPYPRNYYRCSSCKGCVARKQVERSTTEPNTFIVTYTGDHKHAKPVHRNSLAGSTRTKPSTTRLSEPNESVSCPKKENACSSNSELSPMLSVSDTLENEETVSASEPDCPDMEIEPSDNDD		Glyma16g29500.1	Glyma16g29500.1	GmWRKY144	#	#	#	#	#	#	#	#	#	#	#	#	#	#
	FQHHQQQQLQSPEQNQPPLQAPQTSPILSPTTQPQTPRSRKRKSHQKKMVCHVTADNLSSDLWAWRKYGQKPIKGSPYPRNYYRCSSCKGCVARKQVERSTTEPNTFIVTYTGDHKHAKPVQRNSLAGSTRTKPSTTRLSEPNESVTCPKRENACSSNSELSPMLSVSDTPKNEETVSAGEPDCPDMEIEPSENDDDDVLIPNTGAMSDASYPEPDPFSKPGLYSSALGPAKLADLLDDFSNYSLSFKLNLIIMG		Glyma16g29560.1	Glyma16g29560.1	GmWRKY7	#	#	#	#	#	#	#	#	#	#	#	#	#	#
	MDDRKVLEELVKGREFANQLRQVMINGKDNDSPFVRSLAKNVLRSFTNTLFLLDKYPSYEVSPSTKSEDSQESCKSFNSICPMDLIDLLRNTQEREEVSQTPKLDGHQWRKYGQKEILNAKYSRNYYRCTHKYDQNCQAIKQVQRIQEDPPLYKTTYLGHHTCNDFLNSAIILDSNNDPSDTSILLSFNNTFPTPTKQEEKRGDTEKIIISMICDIVLL		Glyma16g34590.1	Glyma16g34590.1	GmWRKY163	0	0	0	0	0	0	0	0	0	0	0	0	0	0
	MFPALGFPVNLSPSDPNHRTVLAEVDFLSARNNSSPHTNDHGTPPKSYPHVNTGLQLLTANAGSDQSTVDDGASSDAEDKRAKMTELARLKEDLRNMNAENQKLKEMLSHVSSNYANLQMHLAAVLQQQQNQRTESTEQEVVQGKLAEERKHGVGGGTVPRQFLSLVPSEIDDQVSNSSSGERTRSTTPPSNKNDKDNKETDDKLNPSNPTTDPSTSPEAAMRKARVSVRARSEAPMISDGCQWRKYGQKMAKGNPCPRAYYRCTMAVGCPVRKQVQRCAEDRTILTTTYEGTHNHPLPPAAMAMASTTVAATSMLLSGSMSSADGKMNPNLLTGAILPCSNMATLSASAPFPTVTLDLTHNPNALQQYQLRPQTQTPFLPSPPQNFMSGPTTPQLPKL…		Glyma17g01490.1	Glyma17g01490.1	GmWRKY110	0	0	0	0	3	0	0	0	0	0	0	0	5	0
	MEEKREKEKNSKSSSSTMANSVAFSDEIPNMSMSFPFSPAFSSSIFDMMPPPPPSSSHDPKAPNFANSFMDLLAVPADYYTPSLFDWSQNTAPTSAPPPSTTQINHPLPSPASSNVPDGSEVLNTPASPNSSSISSSSNEAAAATTANKTTGNDNEEEEDETAIDATAGREEEDHQDQDKTKKQLKPKKKNQKKQREPRFAFMTKSEVDHLDDGYRWRKYGQKAVKNSPHPRSYYRCTTATCGVKKRVERSSEDPTVVVTTYEGQHTHPCPATSRASFGFMHSEASGFGPTSGLGSAHFMLQQQQQFRDQAQAQAAMLYNSTSSSLSLPLNVVNSASCVNNSYANTSSLSGFLQGQENHQRGFVPSRVVAPHIFLRDNGLLQDIVPTQMGNEENEDRV		Glyma17g03950.1	Glyma17g03950.1	GmWRKY111	0	2	0	0	0	0	0	0	0	0	0	0	4	1
	MEEKREKEKNSKSSSSTMANSVAFSDEIPNMSMSFPFSPAFSSSIFDMMPPPPPSSSHDPKAPNFANSFMDLLAVPADYYTPSLFDWSQNTAPTSAPPPSTTQINHPLPSPASSNVPDGSEVLNTPASPNSSSISSSSNEAAAATTANKTTGNDNEEEEDETAIDATAGREEEDHQDQDKTKKQLKPKKKNQKKQREPRFAFMTKSEVDHLDDGYRWRKYGQKAVKNSPHPRSYYRCTTATCGVKKRVERSSEDPTVVVTTYEGQHTHPCPATSRASFGFMHSEASGFGPTSGLGSAHFMLQQQQQFRDQAQAQAAMLYNSTSSSLSLPLNVVNSASCVNNSYANTSSLSGFLQGQENHQRGFVPSRVVAPHIFLRDNGLLQDIVPTQMGNEENEDRV		Glyma17g03950.2	Glyma17g03950.2		0	2	0	0	0	0	0	0	0	0	0	0	4	1
	MEGKVALKKLLEVQKKAHVNSTDALNWTEEPSIKNTLGSTLLSLSLNNLEPPQNHEQQHLNQLGLLQIELEEVKKENQNLRSMLNKISEHYAALQNQLLSAMQQKKLSSSPRNNEDMQAMVTLKKYLLMLKILKTEKNIGRNLKYMYTYNVEGKFNKQVTTSQEAKTIEEQAFEASCKKARVSVRARSESSLMGDGCQWRKYGQKISKGNPCPRAYYRCNMGTACPVRKQVQRCSEDESVVITTYEGNHNHSLPPAAKSMASTTSAALKMFLSGSTSSSHGSTYSYSNSDLFSPLFTSTYYPSASSSCPTINLDFTQTSKDNLKFPSVISSNHLQPFPLSLHGQPQQSEGILPSEKNLALVDVVSAAITNDPSLKAALEAAVSSIIGDSQNINNHSQSL…		Glyma17g04710.1	Glyma17g04710.1	GmWRKY112	0	0	0	0	0	0	0	0	0	0	0	0	1	0
	MAVDLANIRMEENMAIQEAASAGLKSMEHLIRVLSSQIPSASSSSSNAHHHRLNLNHLDCAEITDFTVSKFKQVINLLNRTGHARFRRAPSHPSPSISPSQPQPQPQPQPQTLTLDFAKPVMVKSNPNPNPSSTDLSVSQYSKTKDTTTFSISPPMSTTTSSFLSSITADGSVSDGKIGPAILAAGKPPLSSSHRKRCHDATLSAGKASSSAHCHCSKRRKSRVKRMIRVPAISSKIADIPADEYSWRKYGQKPIKGSPYPRGYYKCSSVRGCPARKHVERAQDDPNMLIVTYEGEHRHPQPRLPETSAGAAADFVSQPV		Glyma17g06450.1	Glyma17g06450.1	GmWRKY33	13	14	14	17	22	5	4	3	2	2	3	2	49	67
	MAQRRSPQPLPEPDTKGNDSHQKPQHNKETDRVAESPSAAESQRGELRSSDEPRTESNLETLGRGVSSSVETLAAQSPTDDLQGSSTALNSGAKAESKETVGSPEKEIIDRGAVQPLQTQTEDRLQVSACSTPLSDLSPTSVTQSLSIVSSPTIPKQKISTPKVNNAHVPEVDKKNPSGRKTLSSVSIARTSASDGYNWRKYGQKQVKSPTGSRSYYRCTHSDCCAKKIECCDDSGHVIEIVYKSEHSHDPPRKTNSIRENKFLSSSEPIVENSVPEQPIKVLKDADPSISSKESLQEAPCSTDKKRQNTSNISGNGKVILKEEHVNEPVPKKRMKKGDLTDMDSPVKPGKKSKFVVHAAGDVGISADGYRWRKYGQKMVKGNPHPRNYYRCTSAGCPV…		Glyma17g08170.1	Glyma17g08170.1	GmWRKY24	3	4	4	3	2	3	3	1	3	2	3	2	5	4
	VDDQLETAKAEMGVVREENQRLKMCLNKIMNEYRTLEMQFQDILKQQGTKKNVDKGKADSHEEILEESDLVSLCLGRVPTINARSDEKIKVSNKPLKDDEGFNNEELTLGLDCEVPKEEGGESKEALKTMRDSTEDEVAQQNPTKKPRVCVRARCDTPTMNDGCQWRKYGQKISKGNPCPRAYYRCTIAPSCPVRKQVQRCADDKSILITTYEGTHNHSLPPTATAMASTTSAAASMLLSGSSTSNSNSASIPSATPTNLHGLNFYLSEGSKPRQLYLSNPALSSSPSHPTITLDLTTSHPAASSSSSSPFFRFNSNYNNNNQPRYPSSSSSLSFSSNNSSQIANAISWSNGFLNHNNRDILSSVNFGRQQQMENVNNNNNNTSLVPQADTISAATKVI…		Glyma17g10630.1	Glyma17g10630.1	GmWRKY113	0	0	0	0	0	0	0	0	0	0	0	0	17	0
	MAVDLMTTGYTRNDNISSFTTKAEENAVQEAASGLESVEKLIRLLSQTQAQAQAHHQFNNNNSSSNEIAIAMDCKAVADVAVSKFQKVISLLGRTRTGHARFRRAPLPNQHQHTQPPSEPPVLHATPLHQIPPPSLHQIPKTEKHLNDSSSKTLHFSYPSAVTSFVSSLTGDAADNKQPSPAATTTTSHFQITSLSHVSSAGKPPLSSSSFKRKCSSENLGSGKCGSSSSRCHCSKKRKMRLKRVVRVPAISLKMADIPPDDYSWRKYGQKPIKGSPHPRGYYKCSSVRGCPARKHVERALDDPAMLVVTYEGEHNHTVSAADATNLILESS		Glyma17g18480.1	Glyma17g18480.1	GmWRKY92	22	25	18	29	20	2	5	7	7	1	4	2	29	9
	ENDGHSYSSTGSRTVKEPRVVVQTTSEIDILDDGYRWRKYGQKLVKGNPNPRSYYTCVALGCPVRKHVERVAHDMKAVITTYEGKHIHDVPLGRGNSSYSMNRTSLNNNTNTNIVIDPAPIRPSAVTNYSNSASFTNSLHDTKPPTSASQEPFPMDL		Glyma17g24700.1	Glyma17g24700.1	GmWRKYpg23	0	0	0	0	0	0	0	0	0	0	0	0	0	0
	EKKRSEDGYNWRKYGEKQVKGNENLPCDYNFMHPSCPTNKKYAREATIIQTHMVENMVLNEFIKLLRPAPTLGFLINVWERKMLRKHHILGRMKMMVIPFLVLGFKPRVKLTFLVDDGYRWRKYGQKVVKGNPNPSVKKIDCESIKNHSCTYMKVVITTYEGKHIHDVPLGRGNSSYSMNKTSINNNTNTSN		Glyma17g25150.1	Glyma17g25150.1	GmWRKYpg36	#	#	#	#	#	#	#	#	#	#	#	#	#	#
	MAVELMGFPKLDEQKAIQEAASEGLKGMKHLIRTLSNQPSHLNTELTDVTVSKFKKLISLLNRTGHARFRRAPVQYSSPHAPVHNTNASTSSIQLPPPPQNPNIPALAQFPTPAPVAVHHTPVTLDFTKPHNALLSSNAKSVELEFSKETFSVSSNSSFMSSAITGDGSVSNGKIFLAPPATSAGKRPAFKKRCHEHREHSDDVSGNSKCHCVKRRKNRVKSTVRVPAISSKVADIPPDEYSWRKYGQKPIKGSPYPRGYYKCSTIRGCPARKHVERAPDDPAMLIVTYEGEHRHAVQAAMQENAAGVVGLVFEST		Glyma17g29190.1	Glyma17g29190.1	GmWRKY175	7	9	8	11	21	2	4	2	6	1	3	3	31	10
	MEPTCGDTSLDLNVDPSTMHMDGALVEELRRLSCENKRLTHLCENYMALQKQLSQLINTNFDQQLDYPIESSRKRKAAESDQCCTNKFVGVSNNNAECSSIITEDSFKKYKDFNSSPKVSKFLVKTEASNNSLYVMDGYQWRKYGQKVTRDNPSPRAYFRCSFAPSCPVKKKEFRGPYNTCYNV		Glyma17g33890.1	Glyma17g33890.1	GmWRKY30	#	#	#	#	#	#	#	#	#	#	#	#	#	#
	MVVQLFNTEIIMDEKVETIKAELKRVREENNTLRMMLEVLSSKYTKLETHLQEINKTQHKGMSSNQIGSVTVPPMFQTNKRPRLEFPTAKKPLQIFVKTHPKDDSLIVKDGYQWRKYGQKVTKDNASPRAYFRCYMAPICPAKKKVQRCLHDKSILVAIYDGEHSHGPLDESSSSTPKGSSPVANNKLPLMTSVPNYIEAMNIDLALSGWSQTDRRHCEDVMQQNNNNGGSNIKIEEYVSSLIKDPDFTMSLAEAVARTITGQQKQQDLNLNLELPEE		Glyma17g33920.1	Glyma17g33920.1	GmWRKY63	1	1	0	0	0	0	0	0	0	0	0	0	0	0
	MTDKIPKPPPPDTPDSDDFTNQWPFELSEYLKFDDNQWMHDGLESFASENVSNQVHQVSNAGEFGGGSSHFEGLRCLYIHFQLLVQLSTIVIDMNLLRCLYEDTSSGRENREVRERVAFKIMSEIEVLDDGYRWRKYGKKMVKNSPNPRNYYRCSVDGCNVKKRVERDKDDPRYVITTYEGNHTHPSSS		Glyma17g34210.1	Glyma17g34210.1	GmWRKY117	0	2	0	0	1	0	0	0	0	0	0	0	0	0
	MAVSDGNTIAVKEAASAGIHNVEKLVNMILNQHNEGGSELEAVADVAVNRFREVISLLEKPITRTTGHARFRRAPTTVPPVPVVQLQQMVDDDSKHKLQNKTEQKQKQSTSAFKVYCPPPSPPLPQNQNHHHQQQPFILPLHKNEANGSTTNSHFSTLSGDTESLQRSCLSSGFQISHVSMQGGSFKRKPPLSTNSVKRKCNSTGFPDTKCGSSSVQCHCSKKRKLRLKNVIRVPAISSKTADIPPDEYSWRKYGQKPIKGSPHPRARKHVEPAVDDSNMLVVTYEGEHNHLQIASEVANVILESS		Glyma17g35750.1	Glyma17g35750.1	GmWRKYpg20	1	2	2	1	1	1	1	0	2	0	0	0	3	0
	MITSFSDLLSSPTTDHNLGVSERPHLKSSSSDQAGSSGGVPKFKSTPPPSLPLSHHLPPIFSPSSYFNFNIPHGLSLAELLDSPVLLNSSNVLPSPTTGSFAGQGFNWKSSYGESQQHVKEEDKSFSSFSFQTQTHPPLPSSNGFQSSTGVVQTGWSFPEIAKQDGFASRMSMSMVKTETTSAMQSFNSENNNHRNGFQSDHKNYQPPQVQTLSRRSDDGYNWRKYGQKQVKGSENPRSYYKCTYPNCPTKKKVERSLDGQITEIVYKGTHNHPKPQAAKRNSLSASSLAIPHSNHGGINELPHQMDSVATPENSSISMEDDDFDHTKSGGDEFDNDEPDAKRWRIEGENEGMPAIESRTVREPRVVFQTTSDIDILDDGYRWRKYGQKVVKGNPNPR		Glyma18g06360.1	Glyma18g06360.1	GmWRKY62	0	1	0	0	0	0	0	0	0	0	0	0	2	0
	GARYKLMSPAKLPISRSPCVTIPPGLSPTSFLESPVLLSNMKVEPSPTTGSLSLLHQTAHGSVTSAASSTFPVTTVCFNTNTVDDRKPSFFEFKPHNRSNMILVVMFHALINVVLKITDGQGKAQAFDSSPLVKNESASPSNELSLSSPVQMDCSGGSARVEGDLDELNPRSNITTGLQASQVDNRGSGLSVAADRVSDDGYNWRKYGQKHVKGSEFPRSYYKCTHPNCEVKKLFERSHDGQITEIIYKGTHDHPKPQPNRRYSAGTIMSVQEERSDKVSLTSRDGNGSYMCGQGSHLAEPDSQPELSPVATNDGDLDGLGVLSNRNNDEVDDDDPFSKRRKMDLGIADITPVVKPIREPRVVVQTLSEVDILDDGYRWRKYGQKVVRGNPNPRSYYKC…		Glyma18g09040.1	Glyma18g09040.1	GmWRKY78	4	5	5	4	3	1	2	4	1	1	1	1	2	2
	MAKGNPCPRSYYRCSMGTACPVRKQVQRNAEDLSVLITTYEGQHNHVLPPTAKAIASTTSAAASMLLSGSMLSSDGLIYPNILESASLPFSQNLATLSTSAPFPTITLDLTQSTTNNSSQLLQGAPQDNQHIYSLLSPLLAQKFMSSATNIFYQNHQTKVSSLHGSQGTETASFVDTVNAATAAITGDPKFSAAVMAAITSIIGSSHPNINGTSGDPALQ		Glyma18g10330.1	Glyma18g10330.1	GmWRKY98	#	#	#	#	#	#	#	#	#	#	#	#	#	#
	MGEVGEGNDNLKLSLAKLVKDSTSDEESELVSLSLGISSTGQHEMKKKKNRNEKMRENEDLKDILALGLDIRFDSSAIKNLSTEKTWPPSKVVKTIMRTRDKSEVSQHAELKKARVCIRARCDTLTMNDGCQWRKYGQKMAKGNPCPRAYYRCTVSPSCPVRKQVQRCAEDMSILITTYEGTHNHPLPTSATTIAYTTSAAASMLQSPSLSSQLGPANSDTVPLINSSVAYNLNALNFTSSSYDQQFSKSSQHLYFHNSSISTSNSHPTITLDLTSPQTSPHVGKFTPGLSFIPKHSSTNLHFSSSTFSPLQSSMLQSPWSPYGDCFNYEGLITQNSNQNGFLTKTGKQPFQGHLYQPNYISNPATKAITATPKFQSAIAAALTAYVGNGVRENHVGAE…		Glyma18g16170.1	Glyma18g16170.1	GmWRKY99	0	0	0	0	0	0	0	0	0	0	0	0	0	1
	MMEEVVMTTSWSEGSEDDDLVRELLDDGSPLLIEPPNTTTKASSSDDQDQAFNKFISNIYSGPTISDIENALSVTNQRDHFPQLSSARVSILERGLSKIENKYTLKIKCFGNVMGDDGYKWRKYGQKSIKNSPNPRSYYRCTNPRCSAKKQVERSNEDPDTLIITYEGLHLHFAYPYFLMGQLQQSNSHPPIKKSKPISPQAQAQAHREDYVQEAQSNATWGMMSSTSLDSTLDMAQENLGSQGLLEDMVPFMCSHKIFLFFVQFSSNISSLDFNLLHHLLYRWLKF		Glyma18g39970.1	Glyma18g39970.1	GmWRKY155	1	1	0	1	0	0	1	0	0	0	1	1	1	0
	MGDHSNWETSELSHNNHHQNHQVGLDVLKFKSVQPPSLPLSPSPVSPSSYLNFSSAFSPSELLNSPLFFPSPNIFASPTTEALVGQSFNWRNGSGEEQQRGKEDEKNYSDFSFQTQIQSSLNMFQVQEPLKKQDMWKFNEPTKQSDFSSERTATKSEYPSIQKFSSEMAAGKPEIQSNSVPGSGYFDYTSASLSVREQKRAEDGFNWRKYGQKQVKGSENPRSYYKCTHPNCSVKKKVEKTLEGQITEIVYKGQHNHPKLQSTRRTNSQSINQPSSSCTNSGISDQSVVTLGNPQMDHFSIQEDSSASVGEENFEQTSQTSYSGGDEDNLGPDAKRWKEDNKNDGYSVSGSRTVREPRVVVQTTSEIDILDDGFRWRKYGQKVVKGNPNARSYYKCTAP…		Glyma18g44030.1	Glyma18g44030.1	GmWRKY87	1	2	0	0	2	0	0	0	1	0	0	0	4	1
	MWKFNEPTKQSDFSSERTATKSEYPSIQKFSSEMAAGKPEIQSNSVPGSGYFDYTSASLSVREQKRAEDGFNWRKYGQKQVKGSENPRSYYKCTHPNCSVKKKVEKTLEGQITEIVYKGQHNHPKLQSTRRTNSQSINQPSSSCTNSGISDQSVVTLGNPQMDHFSIQEDSSASVGEENFEQTSQTSYSGGDEDNLGPDAKRWKEDNKNDGYSVSGSRTVREPRVVVQTTSEIDILDDGFRWRKYGQKVVKGNPNARSYYKCTAPGCSVRKHVERAAHDIKAVITTYEGKHNHDVPAARGSGNYYMNRNSLNSSIPAPIRPSAVNCYSNSSSFTNSLYNNTRHPATGNQESCSLDKFKNPGSFGYSALNRSMSSHTDQAQYTDAAHSKAKDERKDDSFL…		Glyma18g44030.2	Glyma18g44030.2		1	2	0	0	2	0	0	0	1	0	0	0	4	1
	MAKLGCSSRRKAIEELLRGRDCAKQLRSVINGSCEDGSSTTPSFAEQLVKEVLMSFTNSLSFLKNNPTSESHDVSNVQVCESPKSEDSQESNCKSSIIKERRGCYKRRRTEQTWEKESEAPIDDGHQWRKYGQKEILSAKFPRNYYRCTHKFDQGCQATKQVQRVQEEPILYKTTYYGLHTCKNLANPEIILDPMSPSSSSKFLSFDNSFPTPSKQECPFLSSSNLPSSVKGECKEEVPPSTSSNHYLISSDLTFDSSPRHHVTLSSTLDSEYKSVDISDVLYDSAQLDDAFEPFLEFR		Glyma18g44560.1	Glyma18g44560.1	GmWRKY57	6	55	3	9	10	0	0	0	0	0	0	0	4	1
	MAEDWDLHAVVRGCSTVTSSSVSSSSSPSSSGFASSYFHPEAAVSSSSSSYSGFNIFKGEQGISQVLSLSAYPFEARSSIEELHELCKPFFSKSQPLTLQASSPLSSLSSYSSAPPKSVSTQEKQQQRSKQAHAVTTPRSKRRKNQLKKVCQVPVENLSSDIWAWRKYGQKPIKGSPYPRGYYRCSSSKGCLARKQVERNRSDPTMFIVTYTAEHNHPAPTHRNSLAGSTRQKPLVPQTATTTEEDSDKSKSLTKPTSPATSGAEEEAPTPSQGEKSESREEKEDVMDDEEEDEFGLSDMVLSDDFFESLDELSQLTAPSVVTGDCFSDPFSAIAIPSWVASGAATASGCR		Glyma18g47300.1	Glyma18g47300.1	GmWRKY10	11	5	5	14	6	2	4	2	2	1	1	1	10	1
	MESQDPPNPPPQNNPFLFTPNSMLQSPNLDPQEQLGLCDIDWGNLFSAQNSFLLNGDANDAIECASSSSFVAQNKVACEEEKGNKEKRKGGRMKKTTRVPRFAFQTRSADDILDDGYRWRKYGQKAVKNNTYPRSYYRCTHHTCNVKKQVQRLSKDTSIVVTTYEGIHNHPCEKLMETLTPLLKQIQFLASL		Glyma18g47350.1	Glyma18g47350.1	GmWRKY64	0	0	0	0	0	0	0	0	0	0	0	0	7	0
	ISDKNLIFFYDWGYRPYLPPLALSSRCHFSAMKDQCSQLNKGMWMCQPHLMHVSSHFHSVKGENRESHLLAQVQPPLDFSCQADFSKGHSVKNSEVNSYNDMKMVNDAIVNANNVEMPMSGSEEVSDESAMLKNAINGEDFGGQPASEGEQKEVSHATGAVKGSEYPRSYYKCTQPNCQVKKKVERSHDGQITEIIYKGAHNHAQPHPGHRASSLSTDEVSDMAEDSTLAKIEGGYVWRNIQTGLKDTKQSFDWKADGQERTSSTSAVTELSDPISTNKAKSLRIFELEDTPELSSTLASHDDDEDGTAHALVSAEDEAENDELEPKIRKKESYAVEPNLPPTRAVREPRVVVQIESDVDILDDGYRWRKYGQKVVKGNPNPRSYYKCTSTGCMVRKHV…		Glyma18g47740.1	Glyma18g47740.1	GmWRKY103	#	#	#	#	#	#	#	#	#	#	#	#	#	#
	MSKMSSPNGPEIEEKRVTKEDKFKSAKTEMGEVKEENERLKMMLERVEKDYHSLQLRFFDILHKDVSKKGLAVSSTSLDHETAEPELVSLCLGRSPMEPKKELARIGYSNKPKEEDVGPNLTLGLDSKHLFSEEPKEVEAEGTNQSAKVINMNDGCQWRKYGQKIAKGNPCPRAYYRCTVAPTCPVRKQVQRCAEDLSILITTYEGTHNHPLAVSATAMASTTSAAASMLLSGSSTSHLTSHNSASFGNAPTTLLNAKQMLSPPNHVSPNLFSTITLDMTSSASNSSSSTQFHHRLPSTIASISNPKFSPASLSFCSQDNNFIPSIWGKGGDTSTTPIDKIPMTRPQTPSKEALAETITKAISTDPSLRSVIAAAVSSIVGNGSSSGNQEESDNVLGSG…		Glyma18g49140.1	Glyma18g49140.1	GmWRKY104	0	0	0	0	0	0	0	0	0	0	0	0	10	4
	MYTPNADSGTAPHPRPTITLPPRPSAEAFFSAAGGASPGPMTLVSSFFGSDAAADCRSFSQLLAGAMASPMAFSAAAASAADNSGKDDDGPHKGFKQSRPMNLVIARSPVFTVPPGLSPSGFLNSPGFFSPQGPFGMSHQQALAQVTAQAVLAQSHMHMQADYQMPSVTAPTEPPVQQLSFALNEASEQQVVSCVSEPRNAQLEAPELSQADKKYQPSSQAIDKPADDGYNWRKYGQKQVKGSEYPRSYYKCTHLNCVVKKKVERAPDGHITEIIYKGQHNHEKPQANRRAKDNSDSNGNVTVQPKSESNSQGWVGQLNKLSENIPNSSVPESDQTSNQGAPRQLLPGSNESEEVGIVDNREEADDGEPNPKRRNTDVGVSEVPLSQKTVTEPKIIVQT…		Glyma18g49830.1	Glyma18g49830.1	GmWRKY80	6	5	4	4	4	1	2	1	2	1	2	3	8	4
	MEAMLKLSSLCGQEIDDKRDTSICSEEDLCIEKGSKEDKLESAKAEMSKVKEENERLKMMIERVGKNYHSLQLRFFDILHRETSNKGVEDSAVSLDEVEEPKLVSLCLGTSPWEHKKDGIICNSSKHKENEDLEASLTLGLDCKGVSSKEQVSDMNTSEEKEEDSTNKLVRTKDGGDEISEITPPAKRARVCVRARCDSPVMHDGCQWRKYGQKIAKGNPCPRAYYRCTLAPACPVRKQVQRCADDMSILITTYEGTHNHPIPASATAMASTTSAAVSMLLSGSSTSQPTDHSFAYHANSPTLFSGVNFSLLDQPRANQVLLPTPSSHLLPTITLDLTSTPSYSLNQGNCLPSNFASTPRFPPLSLNFWSPESNIPLSFWGKGIPNNGTIPIDKTHIKP…		Glyma19g02440.1	Glyma19g02440.1	GmWRKY75	1	0	0	0	0	0	0	0	0	0	0	0	10	2
	MENYSMLFSVSNSSSYPIGVGSSQIGYSGQSSNAFLGLRPSNELASDDHEKRQGGGDGNMLMSQISGGSINVSDELGGSGNSNNNKKKGEKKVRKPRYAFQTRSQVDILDDGYRWRKYGQKAVKNNKFPRSYYRCTHQGCNVKKQVQRLTKDEGVVVTTYEGVHTHPIEKTTDNFEHILSQMQIYTPF		Glyma19g26400.1	Glyma19g26400.1	GmWRKY53	1	8	1	2	2	0	0	0	0	0	0	0	2	0
	MHIKEAERVVIAKPVASRPTCSTFKSFSELLAGAINASPAIPSSQTTVSAIRPKTVRFKPAMNQPPSGFVFSQADTFGAALDNSSEMSPKLDTKQSLIYKPTAKLVSKTTVSLLANMGNCSTSRQQTQQPMEANFQHSIHEKFRTNTSSNLDQSITPQTEINYQSSEPSKMVQQNIEEDQKVLTSSVNCDRPSYDGYNWRKYGQKQVKGSEYPRSYYKCTHPNCPVKKKVERSFDGNIAEIVYKGEHNHSKPQLHKRNSAAGTQGSGVVSDGIVQDMWSNSHSERNEGNEVRIENTGLSMHSDYYVKVPRPNDSALNVGATNAGGVSTENSCGLSGECEEGSKGFEAQEDEPRYKRRKNENQSNEAALSEEGLVEPRIVMQSFMDSEILGDGFRWRKYG…		Glyma19g36100.1	Glyma19g36100.1	GmWRKY100	1	15	3	3	7	10	10	9	9	4	3	2	0	1
	MDNNTCASSQLESEEASFEHKSETQTSKKRKMVEKTVVAVRTGENVGKLKNEGLPSDFWSWRKYGQKPIKGSPYPRGYYKCSTSKGCSAKKQVERCRTDASMLIITYTSTHNHPCPTAITTNSPQQPKELSESETTQDLSATTKEEDQEHIELEEEQRDNNKPSDEVTNEENFHYLQSPIRCSGQDIIIEQEDPFKLNTEKSHDRMDLLLEEEPLCFAQLKNLSASKNEELDFFDELEELPMSSSFLHFTRNIFSDERIPVAPS		Glyma19g40470.1	Glyma19g40470.1	GmWRKY8	1	6	2	2	1	1	0	0	0	0	0	0	3	0
	MENNKMMGVKKEDYAANIGSSSLPSCNNYPFFDFSEDKGSLGFMELLGVQDYNHLLDFPLSSHVSVPQTSAVKEPPETKKECSEVTNNQQPTTPNSSSISSASSEVLYDEQNKTVDLAPEHQKTKEQLKAKKTNQKRQREPRFAFMTKSEVDHLEDGYRWRKYGQKAVKNSPFPRSYYRCTSVSCNVKKRVERSFSDPSIVVTTYEGQHTHPSPVMGRSNNFGTVMSGSAGNYMSQYYHQQQVHVNALSSLGFLSSSSSSRNATFSQETALLSDYGLLQDVVPSHMLKED		Glyma19g40560.1	Glyma19g40560.1	GmWRKY85	1	4	3	3	3	1	1	2	2	1	2	1	1	1
	MDNPHHRQLTFFLSHSIDHTDPPSVKEMDFFSTSSAPDHKNNTSTSDTNDDYQKRDDQHDTHDRHGSITADGSPTRATDHHVNTGLNLTCASAGMTKSDNSENPETELSSLENQLGKLQEENSKLRSVLDQITKNYAQLQAQLFNALQKQKLPKATADRRYSTPEITAKNSFCKIHVHTHTYFYRQLKLKNVETKIVDPGASTKLDVVNNASVSDEKTDQDVSVYRSNNAEACPDAAEDVLDRSSSQSWGSSKLEEQPKTAEQLPAEQIPLRKARVSVRARSEAPMISDGCQWRKYGQKMAKGNPCPRAYYRCTMAVGCPVRKQVQRCADDKAVLITTYEGNHNHPLPPAATAMANTTSAAAAMLLSGSAAPSKEALTNSAGYYSSSSIPYASMATLSA…		Glyma19g40950.1	Glyma19g40950.1	GmWRKY73	1	1	1	0	1	0	0	0	0	0	0	0	2	1
	MDNPHHRQLTFFLSHSIDHTDPPSVKEMDFFSTSSAPDHKNNTSTSDTNDDYQKRDDQHDTHDRHGSITADGSPTRATDHHVNTGLNLTCASAGMTKSDNSENPETELSSLENQLGKLQEENSKLRSVLDQITKNYAQLQAQLFNALQKQKLPKNVETKIVDPGASTKLDVVNNASVSDEKTDQDVSVYRSNNAEVMSKTHDRDDDPQLTKLNLGKQACPDAAEDVLDRSSSQSWGSSKLEEQPKTAEQLPAEQIPLRKARVSVRARSEAPMISDGCQWRKYGQKMAKGNPCPRAYYRCTMAVGCPVRKQVQRCADDKAVLITTYEGNHNHPLPPAATAMANTTSAAAAMLLSGSAAPSKEALTNSAGYYSSSSIPYASMATLSASAPFPTITLDLTQN…		Glyma19g40950.2	Glyma19g40950.2		1	1	1	0	1	0	0	0	0	0	0	0	2	1
	MEESTKRKHTSLIHELIQGKELTKQLSNHLVSSSPMSHQTNELFVEKILLSYEKALTMLNWGSIMGEAKTTSGNIMDSHCSFTNGGSPRSEVVDRELEHKAALKKRKTMPRWTEQVKICSRRGLEGSLDDGYSWRKYGQKDILRAKFPRGYYRCTHRNVQGCLATKQVQRSDEDPTTIEVTYRGRHTCTQAKHLNKAFPSNIKACLGENQFQKNQPLLEKIQQQTPEVIFTFETELKVKTEELETKEDIFPWFSFPSPSIGSENEDNMLPETMFENHFMESFSPVFLSPATSESNPFCLSAYHLDSTGLLCQNIQTSESDITEIVSAPTSVTKSPILDLDILLDKGDFDTDFPFNIPEFFSS		Glyma19g44380.1	Glyma19g44380.1	GmWRKY162	2	2	1	2	6	0	0	0	0	0	0	0	0	2
	MVDGGKGEGGGEQASPPSTAARHGTTLRPRASVESVFSGGYSPGPMALLSNFYGDGDECKSFSELLAGAMVDPTAPSPMPTTTFALPPGFIDSPSQGQFGITHQQMLAQISSQAVQTHSEHPFSISAVSATSSCAAQQLIPPSMPDSKVKESLDYSHSEQKLQSSVNVDNKPNNDGYNWRKYGQKHVKGSDFSRSYYKCTRPNCPVKKKLERSLEGHVTAIIYKGEHNHQRPHRSKIVKETQTSNENSVSKMDLGSSQATGEHGSGTSDSEEVDDHETEADEKNDEPDAKRRNTEARIQDPATLHRSVAEPRIIVQTTSEVNLLDDGYRWRKYGQKVVKGNPYPRSYYKCTTQGCKVRKHVERASMDPKAVITTYEGKHNHDVPAAKTNSHTLANNSAS…		Glyma20g03410.1	Glyma20g03410.1	GmWRKY66	2	6	4	2	0	1	2	1	0	0	0	0	5	1
	MAKGNPCPRAYYRCTASPSCLVQRCAEEMSILITTYEGTHNHPLPMSATTMACTTSAAASMLQSPSLSSQHGLVDSAISSIINSSDPYYNPNNALNFSTHQVSRPQQFYFPNSSISTLNSHPTITLDLTTPPTSSSNSSFTCMPKY		Glyma20g03820.1	Glyma20g03820.1	GmWRKY105	0	0	0	0	0	0	0	0	0	0	0	0	0	0
	MAEDWDLFAIVRSCQSATTTIPQTTTNNTSSPLITSTFQALHQLFTPFNPTTNTTNTSASGINPNSPYFAEQESQQISEHLPIWPHFVPEHSSTPSFSRFHDHQQQQQQINQLQALQKHEFQLPQNNSPTVSPNAQPQTPKSRKRYQLYHQSSITNFILLKSQQKKMVCHVTADNLSADLWAWRKYGQKPIKGSPYPRNYYRCSSSKGCMARKQVERSNTEPDMFIVTYSGDHSHPRPTHRNSLAGSTRNKIPATNPLPSPGSLSSFQATPFSSSSSSPPHSPTSPSEEPPETGDLEPDPDMETDGDDDAFLSSKFCRVSSK		Glyma20g30290.1	Glyma20g30290.1	GmWRKY159	0	0	1	1	2	0	0	0	0	0	0	1	4	0
