# Supplementary material for: GmWRKY49, a Salt-Responsive Nuclear Protein, Improved Root Length and Governed Better Salinity Tolerance in Transgenic Arabidopsis
Source: Front Plant Sci. 2018 Jun 26;9:809. doi: 10.3389/fpls.2018.00809 (PMC6028721; doi:10.3389/fpls.2018.00809)
Supplement: TABLE S2 — Transcript aboundance data of GmWRKY genes from our DGEP data. [file Table_2.XLSX]

## Sheet: Sheet1
					G.Max		G.Soja
GID	genesite	NAME	G.Max	G.Soja	Control	NaCl	Control	NaCl
WRKY2	WRKY2	WRKY2	23.6296	7.08989	0.27	6.38	0.89	6.31
WRKY5	WRKY5	WRKY5	8.31818	300	1.1	9.15	0.01	3
WRKY8	WRKY8	WRKY8	2.03704	#	0.27	0.55
WRKY9	WRKY9	WRKY9	2.76245	1.58478	10.44	28.84	11.56	18.32
WRKY18	WRKY18	WRKY18	1.03704	#	0.27	0.28
WRKY20	WRKY20	WRKY20	610	150	0.01	6.1	0.01	1.5
WRKY23	WRKY23	WRKY23	1.6626	3.99579	150.77	250.67	130.67	522.13
WRKY24	WRKY24	WRKY24	1.80299	#	15.38	27.73
WRKY25	WRKY25	WRKY25	10.0909	4.93694	0.55	5.55	4.44	21.92
WRKY29	WRKY29	WRKY29	1.03704	#	0.27	0.28
WRKY32	WRKY32	WRKY32	1.35366	#	0.82	1.11
WRKY34	WRKY34	WRKY34	2.31585	2.63238	9.34	21.63	5.93	15.61
WRKY35	WRKY35	WRKY35	1.71611	1.40823	10.99	18.86	12.15	17.11
WRKY36	WRKY36	WRKY36	1.00909	#	1.1	1.11
WRKY42	WRKY42	WRKY42	1.15777	8.85674	20.6	23.85	3.56	31.53
WRKY45	WRKY45	WRKY45	#	1.13924	#	#	2.37	2.7
WRKY43	WRKY43	WRKY43	83	#	0.01	0.83	#	#
WRKY48	WRKY48	WRKY48	1.28331	#	58.77	75.42	#	#
WRKY49	WRKY49	WRKY49	2.56841	4.40737	313.63	805.53	80.59	355.19
WRKY50	WRKY50	WRKY50	3.1417	1.68013	2.47	7.76	34.67	58.25
WRKY51	WRKY51	WRKY51	2.58942	#	46.69	120.9	#	#
WRKY52	WRKY52	WRKY52	3	1.01695	#	#	0.59	0.6
WRKY62	WRKY62	WRKY62	4.79001	2.56907	11.81	56.57	12.74	32.73
WRKY111	WRKY111	WRKY111	3.74983	5.66314	71.95	269.8	15.11	85.57
WRKY1	WRKY1	WRKY1	1.59695	#	11.81	18.86	#	#
WRKY21	WRKY21	WRKY21	5.54545	1.08102	0.55	3.05	13.33	14.41
WRKY13	WRKY13	WRKY13	4.35793	3.18205	41.74	181.9	54.82	174.44
WRKY27	WRKY27	WRKY27	2.05006	9.42643	8.79	18.02	10.67	100.58
				5.66314			55.11	312.095
